# Supplementary material for: Expression of NK cluster genes in the onychophoran Euperipatoides rowelli: implications for the evolution of NK family genes in nephrozoans
Source: EvoDevo. 2018 Jul 18;9:17. doi: 10.1186/s13227-018-0105-2 (PMC6050708; doi:10.1186/s13227-018-0105-2)
Supplement: Supplementary file 2 — Additional file 2. Comparative transcriptomic analysis of NK genes in the onychophoran E. rowelli showing the average number of matched nucleotides per position and GB (upper table) of all studied NK genes from different transcriptome libraries of partially pooled embryonic stages, and the relative expression level in comparison to the abundance of ribosomal protein RPL31 transcripts (lower table) obtained from the short read mapping analysis. [file 13227_2018_105_MOESM2_ESM.xlsx]

## Sheet: NK genes
	L1 - Stage 0-2	L2 - Stage 3	L3 - Stage 4	L4 - Stage 5	L5 - Stage 6
Gene	avg. # of matched nts per pos and Gb	avg. # of matched nts per pos and Gb	avg. # of matched nts per pos and Gb	avg. # of matched nts per pos and Gb	avg. # of matched nts per pos and Gb
NK1	3.3714	4.69951	7.1562	5.68924	6.34103
NK3	1.27642	0.983988	1.17364	0	0.659456
NK4	0.12975	0.119738	1.64409	2.04793	0.645735
NK5	10.5065	10.9902	9.85599	8.64455	7.70465
NK6.1	4.35692	6.60089	9.58292	7.34439	10.9918
NK6.2	4.82534	6.54721	10.3916	7.34151	11.2429
Msx	33.4129	33.7407	41.578	28.3571	21.7586
Lbx	6.65175	10.0854	11.0819	9.12665	5.75838
Tlx	3.51417	5.30987	11.6998	16.4225	11.0856
NK2.2	2.08247	2.80617	2.65601	3.50592	2.49204
RPL31	191.678	214.127	202.872	187.05	163.068
	normalized to RPL31 as reference [%]	normalized to RPL31 as reference [%]	normalized to RPL31 as reference [%]	normalized to RPL31 as reference [%]	normalized to RPL31 as reference [%]
NK1	1.75888	2.19472	3.52745	3.04156	3.88857
NK3	0.665915	0.459534	0.578515	0	0.404404
NK4	0.0676913	0.0559189	0.810409	1.09486	0.39599
NK5	5.48132	5.13253	4.85824	4.62152	4.72479
NK6.1	2.27304	3.08269	4.72364	3.92643	6.74062
NK6.2	2.51742	3.05762	5.12224	3.92489	6.89461
Msx	17.4317	15.7573	20.4947	15.1601	13.3432
Lbx	3.47027	4.71001	5.46254	4.87926	3.53127
Tlx	1.83337	2.47977	5.76709	8.77976	6.79813
NK2.2	1.08644	1.31051	1.30921	1.87432	1.52822
RPL31	100	100	100	100	100

## Sheet: segemehl - raw data
				reads	bp			reads	bp			reads	bp			reads	bp			reads	bp			reads	bp			reads	bp
			L1 - Stage 0-2	30066932	2255019900		L2 - Stage 3	21575835	1618187625		L3 - Stage 4	31574430	2368082250		L4 - Stage 5	3174883	238116225		L5 - Stage 6	4027629	302072175		L7 - Eye	16387631	1229072325		L13 - Head	14538872	1090415400
Gene	Contig	Length [bp]	# of matched reads	mismatch [%]			# of matched reads	mismatch [%]			# of matched reads	mismatch [%]			# of matched reads	mismatch [%]			# of matched reads	mismatch [%]			# of matched reads	mismatch [%]			# of matched reads	mismatch [%]
GAPDH	E_rowelli_GAPDH	999	4610	0.221735			3673	0.235634			5355	0.209794			310	0.333998			351	0.395708			2125	0.263801			3645	0.17397
RPSA	E_rowelli_RPSA	933	18674	0.250566			15904	0.313067			23506	0.294402			1957	0.416937			1863	0.440582			6911	0.361251			4983	0.23028
RPS3A	E_rowelli_RPS3A	798	7268	0.271506			5247	0.323844			8020	0.30255			659	0.407423			610	0.339562			4087	0.411529			3579	0.300887
RPS5	E_rowelli_RPS5	615	4056	0.218631			2994	0.276157			4080	0.27917			341	0.404763			319	0.360648			1113	0.369305			995	0.237974
RPS9	E_rowelli_RPS9	579	3665	0.257923			3027	0.298732			4039	0.259894			347	0.3003			349	0.349342			1419	0.302822			1195	0.218519
RPS13	E_rowelli_RPS13	456	2142	0.186384			1585	0.241145			2660	0.192479			232	0.190092			281	0.243448			917	0.241859			909	0.136926
RPS15	E_rowelli_RPS15	441	2478	0.199547			1931	0.225108			2601	0.182703			233	0.367225			247	0.28096			1118	0.260202			999	0.136636
RPS15A	E_rowelli_RPS15A	393	4082	0.222234			3054	0.237083			4363	0.254064			356	0.357735			356	0.285994			2026	0.308528			1699	0.212292
RPS21	E_rowelli_RPS21	252	1525	0.18845			1259	0.237474			1363	0.21385			100	0.186766			99	0.284129			757	0.257546			528	0.151976
RPS23	E_rowelli_RPS23	432	4499	0.200052			3686	0.22612			4930	0.215037			403	0.247029			509	0.294295			2208	0.272848			2171	0.181511
RPS24	E_rowelli_RPS24	396	2916	0.176522			2042	0.210508			2933	0.203447			274	0.211354			235	0.29083			1000	0.276424			951	0.174771
RPS27	E_rowelli_RPS27	255	2379	0.212464			1956	0.261952			2758	0.219694			185	0.254694			172	0.282132			944	0.287149			841	0.164089
RPS27A	E_rowelli_RPS27A	474	6529	0.86383			5376	0.972788			7556	0.91248			623	1.08481			650	0.920681			3089	0.942369			2544	0.901343
RPS28	E_rowelli_RPS28	195	1496	0.155071			1139	0.181104			1649	0.158747			129	0.395257			118	0.215078			585	0.264937			653	0.160237
RPS29	E_rowelli_RPS29	171	749	0.182927			752	0.272046			875	0.225841			80	0.216956			81	0.199967			445	0.284823			367	0.146649
RPS30	E_rowelli_RPS30	402	2543	0.231778			1904	0.278526			2591	0.244571			203	0.5868			207	0.37475			970	0.255983			890	0.192643
RPL3	E_rowelli_RPL3	1212	9555	0.220763			6554	0.252794			9642	0.210487			733	0.300609			655	0.250846			2495	0.278476			2818	0.196282
RPL4	E_rowelli_RPL4	1323	10561	0.293951			7850	0.366221			11370	0.301452			897	0.389395			905	0.363991			3998	0.388632			3214	0.251243
RPL5	E_rowelli_RPL5	900	8981	0.251875			6400	0.275523			9858	0.277577			847	0.399634			720	0.360588			3523	0.459857			2859	0.261265
RPL6	E_rowelli_RPL6	882	7099	0.221233			5163	0.24378			7495	0.211235			602	0.244798			543	0.229471			2734	0.287471			2618	0.180785
RPL7	E_rowelli_RPL7	1245	12481	0.379546			8614	0.404607			12483	0.375408			931	0.470382			1041	0.412979			5698	0.4162			4482	0.282009
RPL7A	E_rowelli_RPL7A	816	7872	0.243429			5858	0.274613			8364	0.24031			735	0.282316			631	0.30766			2577	0.27507			1911	0.206738
RPL8	E_rowelli_RPL8	777	11176	0.213293			7854	0.247131			8811	0.217868			700	0.324688			649	0.275987			2112	0.302663			1997	0.20917
RPL9	E_rowelli_RPL9	573	4377	0.192437			2837	0.220169			4195	0.219281			380	0.243687			299	0.223214			2155	0.250125			1914	0.183881
RPL10	E_rowelli_RPL10	546	6276	0.418605			4488	0.441601			5721	0.427252			441	0.639123			435	0.696907			2343	0.52444			2216	0.337658
RPL10A	E_rowelli_RPL10A	651	3540	0.20199			2545	0.253322			4127	0.219545			375	0.260994			302	0.318838			1342	0.25358			1029	0.199992
RPL11	E_rowelli_RPL11	699	11809	0.451951			8148	0.496862			10999	0.496339			901	0.609059			840	0.636821			4240	0.418934			3255	0.34205
RPL13A	E_rowelli_RPL13A	612	6399	0.216175			4575	0.23514			6719	0.215734			591	0.315007			633	0.32316			2753	0.284556			2458	0.172717
RPL15	E_rowelli_RPL15	615	5501	0.224069			4047	0.247445			5911	0.231429			482	0.363253			518	0.199363			2384	0.306312			2001	0.16924
RPL17	E_rowelli_RPL17	555	3928	0.210903			2733	0.265489			4239	0.218194			389	0.286029			381	0.235187			2099	0.315604			1682	0.17705
RPL18A	E_rowelli_RPL18A	531	2904	0.280627			2216	0.329847			2949	0.278142			198	0.419372			203	0.42828			984	0.483851			718	0.296653
RPL21	E_rowelli_RPL21	483	2676	0.192338			2193	0.216318			3472	0.196645			336	0.294844			291	0.17955			1498	0.235235			1273	0.16086
RPL22	E_rowelli_RPL22	435	2182	0.186744			1641	0.22879			2516	0.20979			229	0.192971			256	0.272665			1126	0.258671			903	0.187019
RPL23	E_rowelli_RPL23	423	3703	0.225475			2895	0.249451			3881	0.23402			290	0.373927			314	0.397759			1370	0.302289			1337	0.15649
RPL24	E_rowelli_RPL24	462	3146	0.224028			2158	0.274619			2888	0.239414			246	0.441609			254	0.358934			1320	0.284005			1177	0.185565
RPL28	E_rowelli_RPL28	423	2682	0.166343			1974	0.184143			3249	0.17234			277	0.222502			234	0.21132			1034	0.201345			915	0.157966
RPL31	E_rowelli_RPL31	381	2201	0.23759			1765	0.271287			2446	0.224072			227	0.325367			251	0.305597			1247	0.280505			1048	0.243035
RPL32	E_rowelli_RPL32	405	3505	0.187241			2721	0.199524			4208	0.210253			372	0.204881			351	0.232833			1761	0.226567			1580	0.164241
RPL34	E_rowelli_RPL34	378	2485	0.17904			1780	0.236738			2673	0.187908			224	0.220975			205	0.228639			1203	0.253212			1143	0.123163
RPL35A	E_rowelli_RPL35A	381	2899	0.215091			2214	0.247924			2896	0.236339			282	0.257008			236	0.238813			1689	0.276798			1436	0.227572
RPL37A	E_rowelli_RPL37A	279	3554	0.248903			2704	0.297804			3699	0.324319			276	0.306256			272	0.414876			1810	0.343899			1546	0.203963
RPL38	E_rowelli_RPL38	213	1457	0.196031			1117	0.247972			1721	0.19099			160	0.28557			140	0.26761			855	0.284308			658	0.164956
RPL39	E_rowelli_RPL39	156	1401	0.213614			963	0.291659			1332	0.22989			128	0.232043			130	0.277464			511	0.296106			506	0.223036
RPLP0	E_rowelli_RPLP0	963	15862	0.293017			10418	0.328288			18170	0.29214			1472	0.379109			1500	0.366751			5666	0.390848			5493	0.282497
RPLP2	E_rowelli_RPLP2	345	3655	0.675071			3058	0.705241			3875	0.662247			294	0.742664			266	0.731002			1549	0.852057			1653	0.617479
NK1	IDBA_L1_rowelli_all_embryonic_F25_24881_NK1	936	95	0.126298			95	0.0984944			212	0.239642			17	0.54902			24	0.396601			11	0.363636			33	0.0828844
NK3	IDBA_L1_rowelli_all_embryonic_F25_43964_NK3_bagpipe_partial	753	29	0.349825			16	0.0846024			28	0.342801			0	0			2	0			1	3.33333			22	0.339213
NK4	IDBA_L1_rowelli_all_embryonic_F25_42917_NK4_tinman_partial	769	3	0			2	0.666667			40	0.200669			5	0			2	0			0	0			2	0.662252
NK5	IDBA_L1_rowelli_all_embryonic_F25_21591_NK5_Hmx	837	265	0.223862			199	0.265771			261	0.202209			23	0.122474			26	0.102564			108	0.252653			143	0.140977
NK6.1	IDBA_L1_rowelli_all_embryonic_F25_40129_NK6_1	852	112	0.347098			122	0.539707			259	0.465549			20	0.667111			38	0.739697			7	0.761905			42	1.2203
NK6.2	IDBA_L1_rowelli_all_embryonic_F25_40128_NK6_2	810	118	0.408998			115	0.502689			267	0.461569			19	0.632467			37	0.868307			6	0.888889			45	1.13909
Msx	IDBA_L1_rowelli_all_embryonic_F25_16540_msx	852	858	0.24031			622	0.282742			1121	0.222291			77	0.382011			75	0.445871			68	0.374163			73	0.146924
Lbx	L1_rowelli_Filter15_5_contig_34942_Lbx	687	138	0.43592			150	0.3385			241	0.254947			20	0.46729			16	0.416667			4	0			5	0
Tlx	IDBA_L1_rowelli_all_embryonic_F25_52661_Tlx_clawless	783	83	0.322789			90	0.328554			290	0.258029			41	0.42595			35	0.11446			10	0.4			39	0.275482
NK2.2	L1_rowelli_Filter25_20_contig_51397_nkx2_2_vnd	987	62	0.323485			60	0.402865			83	0.27477			11	0.125628			10	0.934579			0	0			42	0.57161

## Sheet: calculations
				reads	bp					reads	bp					reads	bp					reads	bp					reads	bp					reads	bp					reads	bp
			L1 - Stage 0-2	30066932	2255019900				L2 - Stage 3	21575835	1618187625				L3 - Stage 4	31574430	2368082250				L4 - Stage 5	3174883	238116225				L5 - Stage 6	4027629	302072175				L7 - Eye	16387631	1229072325				L13 - Head	14538872	1090415400
Gene	Contig	Length [bp]	# of matched reads	mismatch [%]	# of matched nts per contig	avg. # of matched nts per position	avg. # of matched nts per pos and Gb		# of matched reads	mismatch [%]	# of matched nts per contig	avg. # of matched nts per position	avg. # of matched nts per pos and Gb		# of matched reads	mismatch [%]	# of matched nts per contig	avg. # of matched nts per position	avg. # of matched nts per pos and Gb		# of matched reads	mismatch [%]	# of matched nts per contig	avg. # of matched nts per position	avg. # of matched nts per pos and Gb		# of matched reads	mismatch [%]	# of matched nts per contig	avg. # of matched nts per position	avg. # of matched nts per pos and Gb		# of matched reads	mismatch [%]	# of matched nts per contig	avg. # of matched nts per position	avg. # of matched nts per pos and Gb		# of matched reads	mismatch [%]	# of matched nts per contig	avg. # of matched nts per position	avg. # of matched nts per pos and Gb
GAPDH	E_rowelli_GAPDH	999	4610	0.221735	344983	345.329	153.138		3673	0.235634	274826	275.101	170.006		5355	0.209794	400782	401.184	169.413		310	0.333998	23172.3	23.1955	97.4127		351	0.395708	26220.8	26.2471	86.8901		2125	0.263801	158955	159.114	129.458		3645	0.17397	272899	273.173	250.522
RPSA	E_rowelli_RPSA	933	18674	0.250566	1.39704e+06	1497.36	664.014		15904	0.313067	1.18907e+06	1274.45	787.581		23506	0.294402	1.75776e+06	1883.99	795.575		1957	0.416937	146163	156.659	657.911		1863	0.440582	139109	149.099	493.587		6911	0.361251	516453	553.54	450.372		4983	0.23028	372864	399.64	366.503
RPS3A	E_rowelli_RPS3A	798	7268	0.271506	543620	681.228	302.094		5247	0.323844	392251	491.542	303.761		8020	0.30255	599680	751.479	317.336		659	0.407423	49223.6	61.6837	259.049		610	0.339562	45594.7	57.1362	189.147		4087	0.411529	305264	382.536	311.239		3579	0.300887	267617	335.36	307.553
RPS5	E_rowelli_RPS5	615	4056	0.218631	303535	493.553	218.868		2994	0.276157	223930	364.114	225.013		4080	0.27917	305146	496.172	209.525		341	0.404763	25471.5	41.417	173.936		319	0.360648	23838.7	38.7621	128.321		1113	0.369305	83166.7	135.23	110.026		995	0.237974	74447.4	121.053	111.015
RPS9	E_rowelli_RPS9	579	3665	0.257923	274166	473.516	209.983		3027	0.298732	226347	390.927	241.583		4039	0.259894	302138	521.827	220.358		347	0.3003	25946.8	44.8132	188.199		349	0.349342	26083.6	45.0493	149.134		1419	0.302822	106103	183.252	149.098		1195	0.218519	89429.2	154.454	141.647
RPS13	E_rowelli_RPS13	456	2142	0.186384	160351	351.646	155.939		1585	0.241145	118588	260.062	160.712		2660	0.192479	199116	436.658	184.393		232	0.190092	17366.9	38.0854	159.944		281	0.243448	21023.7	46.1046	152.628		917	0.241859	68608.7	150.458	122.416		909	0.136926	68081.7	149.302	136.922
RPS15	E_rowelli_RPS15	441	2478	0.199547	185479	420.588	186.512		1931	0.225108	144499	327.662	202.487		2601	0.182703	194719	441.539	186.454		233	0.367225	17410.8	39.4803	165.803		247	0.28096	18473	41.8888	138.671		1118	0.260202	83631.8	189.641	154.296		999	0.136636	74822.6	169.666	155.597
RPS15A	E_rowelli_RPS15A	393	4082	0.222234	305470	777.276	344.687		3054	0.237083	228507	581.443	359.317		4363	0.254064	326394	830.518	350.713		356	0.357735	26604.5	67.6959	284.298		356	0.285994	26623.6	67.7446	224.266		2026	0.308528	151481	385.448	313.609		1699	0.212292	127154	323.548	296.72
RPS21	E_rowelli_RPS21	252	1525	0.18845	114159	453.014	200.891		1259	0.237474	94200.8	373.813	231.007		1363	0.21385	102006	404.787	170.935		100	0.186766	7485.99	29.7063	124.756		99	0.284129	7403.9	29.3806	97.2634		757	0.257546	56628.8	224.717	182.835		528	0.151976	39539.8	156.904	143.894
RPS23	E_rowelli_RPS23	432	4499	0.200052	336750	779.514	345.679		3686	0.22612	275825	638.484	394.567		4930	0.215037	368955	854.062	360.656		403	0.247029	30150.3	69.7924	293.102		509	0.294295	38062.7	88.108	291.679		2208	0.272848	165148	382.287	311.037		2171	0.181511	162529	376.226	345.03
RPS24	E_rowelli_RPS24	396	2916	0.176522	218314	551.298	244.476		2042	0.210508	152828	385.928	238.494		2933	0.203447	219527	554.362	234.098		274	0.211354	20506.6	51.7843	217.475		235	0.29083	17573.7	44.3781	146.912		1000	0.276424	74792.7	188.87	153.669		951	0.174771	71200.3	179.799	164.89
RPS27	E_rowelli_RPS27	255	2379	0.212464	178046	698.219	309.629		1956	0.261952	146316	573.787	354.586		2758	0.219694	206396	809.394	341.793		185	0.254694	13839.7	54.2732	227.927		172	0.282132	12863.6	50.4455	166.998		944	0.287149	70596.7	276.85	225.251		841	0.164089	62971.5	246.947	226.471
RPS27A	E_rowelli_RPS27A	474	6529	0.86383	485445	1024.15	454.163		5376	0.972788	399278	842.358	520.556		7556	0.91248	561529	1184.66	500.261		623	1.08481	46218.1	97.5066	409.492		650	0.920681	48301.2	101.901	337.341		3089	0.942369	229492	484.16	393.923		2544	0.901343	189080	398.903	365.827
RPS28	E_rowelli_RPS28	195	1496	0.155071	112026	574.492	254.762		1139	0.181104	85270.3	437.284	270.23		1649	0.158747	123479	633.224	267.399		129	0.395257	9636.76	49.4193	207.543		118	0.215078	8830.97	45.287	149.921		585	0.264937	43758.8	224.404	182.58		653	0.160237	48896.5	250.751	229.96
RPS29	E_rowelli_RPS29	171	749	0.182927	56072.2	327.908	145.412		752	0.272046	56246.6	328.927	203.269		875	0.225841	65476.8	382.905	161.694		80	0.216956	5986.98	35.0116	147.036		81	0.199967	6062.85	35.4553	117.374		445	0.284823	33279.9	194.62	158.347		367	0.146649	27484.6	160.729	147.401
RPS30	E_rowelli_RPS30	402	2543	0.231778	190283	473.341	209.905		1904	0.278526	142402	354.234	218.908		2591	0.244571	193850	482.213	203.63		203	0.5868	15135.7	37.6509	158.12		207	0.37475	15466.8	38.4747	127.369		970	0.255983	72563.8	180.507	146.864		890	0.192643	66621.4	165.725	151.983
RPL3	E_rowelli_RPL3	1212	9555	0.220763	715043	589.969	261.625		6554	0.252794	490307	404.544	249.998		9642	0.210487	721628	595.403	251.428		733	0.300609	54809.7	45.2226	189.918		655	0.250846	49001.8	40.4305	133.844		2495	0.278476	186604	153.964	125.268		2818	0.196282	210935	174.039	159.608
RPL4	E_rowelli_RPL4	1323	10561	0.293951	789747	596.936	264.714		7850	0.366221	586594	443.382	273.999		11370	0.301452	850179	642.615	271.365		897	0.389395	67013	50.6523	212.721		905	0.363991	67627.9	51.1171	169.222		3998	0.388632	298685	225.763	183.686		3214	0.251243	240444	181.742	166.672
RPL5	E_rowelli_RPL5	900	8981	0.251875	671878	746.532	331.053		6400	0.275523	478677	531.864	328.679		9858	0.277577	737298	819.22	345.942		847	0.399634	63271.1	70.3013	295.239		720	0.360588	53805.3	59.7836	197.912		3523	0.459857	263010	292.233	237.767		2859	0.261265	213865	237.628	217.924
RPL6	E_rowelli_RPL6	882	7099	0.221233	531247	602.321	267.102		5163	0.24378	386281	437.96	270.649		7495	0.211235	560938	635.984	268.565		602	0.244798	45039.5	51.0652	214.455		543	0.229471	40631.5	46.0675	152.505		2734	0.287471	204461	231.815	188.609		2618	0.180785	195995	222.217	203.791
RPL7	E_rowelli_RPL7	1245	12481	0.379546	932522	749.014	332.154		8614	0.404607	643436	516.816	319.38		12483	0.375408	932710	749.165	316.359		931	0.470382	69496.6	55.8205	234.426		1041	0.412979	77752.6	62.4519	206.745		5698	0.4162	425571	341.824	278.116		4482	0.282009	335202	269.239	246.914
RPL7A	E_rowelli_RPL7A	816	7872	0.243429	588963	721.768	320.072		5858	0.274613	438143	536.941	331.816		8364	0.24031	625793	766.903	323.85		735	0.282316	54969.4	67.3644	282.906		631	0.30766	47179.4	57.8179	191.404		2577	0.27507	192743	236.205	192.182		1911	0.206738	143029	175.28	160.746
RPL8	E_rowelli_RPL8	777	11176	0.213293	836412	1076.46	477.363		7854	0.247131	587594	756.235	467.334		8811	0.217868	659385	848.63	358.362		700	0.324688	52329.5	67.3482	282.837		649	0.275987	48540.7	62.4719	206.811		2112	0.302663	157921	203.244	165.364		1997	0.20917	149462	192.357	176.407
RPL9	E_rowelli_RPL9	573	4377	0.192437	327643	571.803	253.569		2837	0.220169	212307	370.518	228.971		4195	0.219281	313935	547.88	231.36		380	0.243687	28430.5	49.617	208.373		299	0.223214	22374.9	39.0488	129.27		2155	0.250125	161221	281.363	228.923		1914	0.183881	143286	250.063	229.328
RPL10	E_rowelli_RPL10	546	6276	0.418605	468730	858.479	380.697		4488	0.441601	335114	613.761	379.289		5721	0.427252	427242	782.494	330.434		441	0.639123	32863.6	60.1898	252.775		435	0.696907	32397.6	59.3363	196.431		2343	0.52444	174803	320.153	260.483		2216	0.337658	165639	303.368	278.213
RPL10A	E_rowelli_RPL10A	651	3540	0.20199	264964	407.01	180.491		2545	0.253322	190391	292.46	180.733		4127	0.219545	308845	474.417	200.338		375	0.260994	28051.6	43.09	180.962		302	0.318838	22577.8	34.6817	114.813		1342	0.25358	100395	154.216	125.474		1029	0.199992	77020.7	118.311	108.501
RPL11	E_rowelli_RPL11	699	11809	0.451951	881672	1261.33	559.345		8148	0.496862	608064	869.905	537.58		10999	0.496339	820831	1174.29	495.883		901	0.609059	67163.4	96.085	403.522		840	0.636821	62598.8	89.5548	296.468		4240	0.418934	316668	453.03	368.595		3255	0.34205	243290	348.054	319.194
RPL13A	E_rowelli_RPL13A	612	6399	0.216175	478888	782.496	347.002		4575	0.23514	342318	559.343	345.66		6719	0.215734	502838	821.63	346.96		591	0.315007	44185.4	72.1983	303.206		633	0.32316	47321.6	77.3228	255.975		2753	0.284556	205887	336.417	273.717		2458	0.172717	184032	300.705	275.771
RPL15	E_rowelli_RPL15	615	5501	0.224069	411651	669.35	296.827		4047	0.247445	302774	492.315	304.239		5911	0.231429	442299	719.185	303.699		482	0.363253	36018.7	58.567	245.96		518	0.199363	38772.5	63.0448	208.708		2384	0.306312	178252	289.841	235.821		2001	0.16924	149821	243.611	223.412
RPL17	E_rowelli_RPL17	555	3928	0.210903	293979	529.691	234.894		2733	0.265489	204431	368.344	227.627		4239	0.218194	317231	571.588	241.372		389	0.286029	29091.6	52.4172	220.133		381	0.235187	28507.8	51.3654	170.043		2099	0.315604	156928	282.753	230.054		1682	0.17705	125927	226.895	208.081
RPL18A	E_rowelli_RPL18A	531	2904	0.280627	217189	409.018	181.381		2216	0.329847	165652	311.962	192.785		2949	0.278142	220560	415.367	175.402		198	0.419372	14787.7	27.8488	116.955		203	0.42828	15159.8	28.5495	94.5122		984	0.483851	73442.9	138.311	112.532		718	0.296653	53690.3	101.112	92.7276
RPL21	E_rowelli_RPL21	483	2676	0.192338	200314	414.729	183.914		2193	0.216318	164119	339.791	209.983		3472	0.196645	259888	538.07	227.218		336	0.294844	25125.7	52.0201	218.465		291	0.17955	21785.8	45.1052	149.319		1498	0.235235	112086	232.062	188.81		1273	0.16086	95321.4	197.353	180.989
RPL22	E_rowelli_RPL22	435	2182	0.186744	163344	375.504	166.519		1641	0.22879	122793	282.284	174.444		2516	0.20979	188304	432.883	182.799		229	0.192971	17141.9	39.4066	165.493		256	0.272665	19147.6	44.0176	145.719		1126	0.258671	84231.6	193.636	157.546		903	0.187019	67598.3	155.398	142.513
RPL23	E_rowelli_RPL23	423	3703	0.225475	277099	655.08	290.499		2895	0.249451	216583	512.017	316.414		3881	0.23402	290394	686.51	289.901		290	0.373927	21668.7	51.2262	215.131		314	0.397759	23456.3	55.4523	183.573		1370	0.302289	102439	242.174	197.038		1337	0.15649	100118	236.686	217.06
RPL24	E_rowelli_RPL24	462	3146	0.224028	235421	509.57	225.971		2158	0.274619	161406	349.363	215.897		2888	0.239414	216081	467.709	197.505		246	0.441609	18368.5	39.7587	166.972		254	0.358934	18981.6	41.0858	136.013		1320	0.284005	98718.8	213.677	173.852		1177	0.185565	88111.2	190.717	174.903
RPL28	E_rowelli_RPL28	423	2682	0.166343	200815	474.741	210.526		1974	0.184143	147777	349.355	215.893		3249	0.17234	243255	575.071	242.843		277	0.222502	20728.8	49.0042	205.799		234	0.21132	17512.9	41.4017	137.059		1034	0.201345	77393.9	182.964	148.864		915	0.157966	68516.6	161.978	148.547
RPL31	E_rowelli_RPL31	381	2201	0.23759	164683	432.238	191.678		1765	0.271287	132016	346.498	214.127		2446	0.224072	183039	480.417	202.872		227	0.325367	16969.6	44.5396	187.05		251	0.305597	18767.5	49.2585	163.068		1247	0.280505	93262.7	244.784	199.161		1048	0.243035	78409	205.798	188.733
RPL32	E_rowelli_RPL32	405	3505	0.187241	262383	647.859	287.296		2721	0.199524	203668	502.884	310.77		4208	0.210253	314936	777.621	328.376		372	0.204881	27842.8	68.7477	288.715		351	0.232833	26263.7	64.8487	214.679		1761	0.226567	131776	325.372	264.73		1580	0.164241	118305	292.112	267.891
RPL34	E_rowelli_RPL34	378	2485	0.17904	186041	492.173	218.257		1780	0.236738	133184	352.339	217.736		2673	0.187908	200098	529.361	223.54		224	0.220975	16762.9	44.3462	186.238		205	0.228639	15339.8	40.5816	134.344		1203	0.253212	89996.5	238.086	193.712		1143	0.123163	85619.4	226.506	207.725
RPL35A	E_rowelli_RPL35A	381	2899	0.215091	216957	569.442	252.522		2214	0.247924	165638	434.746	268.662		2896	0.236339	216687	568.731	240.165		282	0.257008	21095.6	55.3691	232.53		236	0.238813	17657.7	46.3457	153.426		1689	0.276798	126324	331.56	269.764		1436	0.227572	107455	282.034	258.648
RPL37A	E_rowelli_RPL37A	279	3554	0.248903	265887	952.998	422.612		2704	0.297804	202196	724.717	447.857		3699	0.324319	276525	991.13	418.537		276	0.306256	20636.6	73.9663	310.631		272	0.414876	20315.4	72.8149	241.051		1810	0.343899	135283	484.886	394.514		1546	0.203963	115714	414.744	380.354
RPL38	E_rowelli_RPL38	213	1457	0.196031	109061	512.022	227.059		1117	0.247972	83567.3	392.335	242.453		1721	0.19099	128828	604.829	255.409		160	0.28557	11965.7	56.1771	235.923		140	0.26761	10471.9	49.1639	162.755		855	0.284308	63942.7	300.2	244.25		658	0.164956	49268.6	231.308	212.128
RPL39	E_rowelli_RPL39	156	1401	0.213614	104851	672.119	298.055		963	0.291659	72014.3	461.63	285.276		1332	0.22989	99670.3	638.912	269.802		128	0.232043	9577.72	61.3957	257.839		130	0.277464	9722.95	62.3266	206.33		511	0.296106	38211.5	244.946	199.293		506	0.223036	37865.4	242.727	222.6
RPLP0	E_rowelli_RPLP0	963	15862	0.293017	1.18616e+06	1231.74	546.221		10418	0.328288	778785	808.707	499.761		18170	0.29214	1.35877e+06	1410.97	595.83		1472	0.379109	109981	114.207	479.628		1500	0.366751	112087	116.394	385.318		5666	0.390848	423289	439.553	357.63		5493	0.282497	410811	426.595	391.223
RPLP2	E_rowelli_RPLP2	345	3655	0.675071	272274	789.201	349.975		3058	0.705241	227733	660.094	407.922		3875	0.662247	288700	836.813	353.371		294	0.742664	21886.2	63.4384	266.418		266	0.731002	19804.2	57.4034	190.032		1549	0.852057	115185	333.87	271.644		1653	0.617479	123209	357.129	327.516
NK1	IDBA_L1_rowelli_all_embryonic_F25_24881_NK1	936	95	0.126298	7116	7.60257	3.3714		95	0.0984944	7117.98	7.60468	4.69951		212	0.239642	15861.9	16.9465	7.1562		17	0.54902	1268	1.3547	5.68924		24	0.396601	1792.86	1.91545	6.34103		11	0.363636	822	0.878205	0.714527		33	0.0828844	2472.95	2.64204	2.42297
NK3	IDBA_L1_rowelli_all_embryonic_F25_43964_NK3_bagpipe_partial	753	29	0.349825	2167.39	2.87834	1.27642		16	0.0846024	1198.98	1.59228	0.983988		28	0.342801	2092.8	2.77928	1.17364		0	0	0	0	0		2	0	150	0.199203	0.659456		1	3.33333	72.5	0.0962815	0.0783368		22	0.339213	1644.4	2.1838	2.00272
NK4	IDBA_L1_rowelli_all_embryonic_F25_42917_NK4_tinman_partial	769	3	0	225	0.292588	0.12975		2	0.666667	149	0.193758	0.119738		40	0.200669	2993.98	3.89334	1.64409		5	0	375	0.487646	2.04793		2	0	150	0.195059	0.645735		0	0	0	0	0		2	0.662252	149.007	0.193767	0.1777
NK5	IDBA_L1_rowelli_all_embryonic_F25_21591_NK5_Hmx	837	265	0.223862	19830.5	23.6924	10.5065		199	0.265771	14885.3	17.7842	10.9902		261	0.202209	19535.4	23.3398	9.85599		23	0.122474	1722.89	2.05841	8.64455		26	0.102564	1948	2.32736	7.70465		108	0.252653	8079.54	9.65297	7.85387		143	0.140977	10709.9	12.7956	11.7346
NK6.1	IDBA_L1_rowelli_all_embryonic_F25_40129_NK6_1	852	112	0.347098	8370.84	9.82493	4.35692		122	0.539707	9100.62	10.6815	6.60089		259	0.465549	19334.6	22.6932	9.58292		20	0.667111	1489.99	1.74882	7.34439		38	0.739697	2828.92	3.32033	10.9918		7	0.761905	521	0.611502	0.497532		42	1.2203	3111.56	3.65207	3.34924
NK6.2	IDBA_L1_rowelli_all_embryonic_F25_40128_NK6_2	810	118	0.408998	8813.8	10.8812	4.82534		115	0.502689	8581.64	10.5946	6.54721		267	0.461569	19932.6	24.6081	10.3916		19	0.632467	1415.99	1.74813	7.34151		37	0.868307	2750.9	3.39618	11.2429		6	0.888889	446	0.550617	0.447994		45	1.13909	3336.56	4.1192	3.77765
Msx	IDBA_L1_rowelli_all_embryonic_F25_16540_msx	852	858	0.24031	64195.4	75.3467	33.4129		622	0.282742	46518.1	54.5987	33.7407		1121	0.222291	83888.1	98.4602	41.578		77	0.382011	5752.94	6.75228	28.3571		75	0.445871	5599.92	6.57268	21.7586		68	0.374163	5080.92	5.96352	4.85205		73	0.146924	5466.96	6.41661	5.88456
Lbx	L1_rowelli_Filter15_5_contig_34942_Lbx	687	138	0.43592	10304.9	14.9998	6.65175		150	0.3385	11211.9	16.3201	10.0854		241	0.254947	18028.9	26.243	11.0819		20	0.46729	1492.99	2.1732	9.12665		16	0.416667	1195	1.73945	5.75838		4	0	300	0.436681	0.355293		5	0	375	0.545852	0.50059
Tlx	IDBA_L1_rowelli_all_embryonic_F25_52661_Tlx_clawless	783	83	0.322789	6204.91	7.92453	3.51417		90	0.328554	6727.82	8.59237	5.30987		290	0.258029	21693.9	27.7061	11.6998		41	0.42595	3061.9	3.91048	16.4225		35	0.11446	2622	3.34865	11.0856		10	0.4	747	0.954023	0.776214		39	0.275482	2916.94	3.72534	3.41644
NK2.2	L1_rowelli_Filter25_20_contig_51397_nkx2_2_vnd	987	62	0.323485	4634.96	4.69601	2.08247		60	0.402865	4481.87	4.5409	2.80617		83	0.27477	6207.9	6.28966	2.65601		11	0.125628	823.964	0.834816	3.50592		10	0.934579	742.991	0.752777	2.49204		0	0	0	0	0		42	0.57161	3131.99	3.17325	2.91013

## Sheet: references
	L1 - Stage 0-2	L2 - Stage 3	L3 - Stage 4	L4 - Stage 5	L5 - Stage 6	L7 - Eye	L13 - Head				relative standard deviation
Gene	avg. # of matched nts per pos and Gb	avg. # of matched nts per pos and Gb	avg. # of matched nts per pos and Gb	avg. # of matched nts per pos and Gb	avg. # of matched nts per pos and Gb	avg. # of matched nts per pos and Gb	avg. # of matched nts per pos and Gb		mean	stdev	RSD [%]
GAPDH	153.138	170.006	169.413	97.4127	86.8901	129.458	250.522		150.977	50.7868	33.6388
RPSA	664.014	787.581	795.575	657.911	493.587	450.372	366.503		602.22	155.419	25.8077
RPS3A	302.094	303.761	317.336	259.049	189.147	311.239	307.553		284.311	42.6695	15.008
RPS5	218.868	225.013	209.525	173.936	128.321	110.026	111.015		168.101	47.4797	28.2448
RPS9	209.983	241.583	220.358	188.199	149.134	149.098	141.647		185.715	36.912	19.8757
RPS13	155.939	160.712	184.393	159.944	152.628	122.416	136.922		153.279	18.1083	11.8139
RPS15	186.512	202.487	186.454	165.803	138.671	154.296	155.597		169.974	20.8803	12.2844
RPS15A	344.687	359.317	350.713	284.298	224.266	313.609	296.72		310.516	43.9014	14.1382
RPS21	200.891	231.007	170.935	124.756	97.2634	182.835	143.894		164.512	42.5106	25.8405
RPS23	345.679	394.567	360.656	293.102	291.679	311.037	345.03		334.536	35.1038	10.4933
RPS24	244.476	238.494	234.098	217.475	146.912	153.669	164.89		200.002	39.8667	19.9331
RPS27	309.629	354.586	341.793	227.927	166.998	225.251	226.471		264.665	65.4185	24.7175
RPS27A	454.163	520.556	500.261	409.492	337.341	393.923	365.827		425.938	63.2812	14.8569
RPS28	254.762	270.23	267.399	207.543	149.921	182.58	229.96		223.199	42.2107	18.9117
RPS29	145.412	203.269	161.694	147.036	117.374	158.347	147.401		154.362	23.9401	15.5091
RPS30	209.905	218.908	203.63	158.12	127.369	146.864	151.983		173.826	33.448	19.2422
RPL3	261.625	249.998	251.428	189.918	133.844	125.268	159.608		195.956	54.1459	27.6317
RPL4	264.714	273.999	271.365	212.721	169.222	183.686	166.672		220.34	45.2719	20.5464
RPL5	331.053	328.679	345.942	295.239	197.912	237.767	217.924		279.217	55.9692	20.0451
RPL6	267.102	270.649	268.565	214.455	152.505	188.609	203.791		223.668	42.8997	19.1801
RPL7	332.154	319.38	316.359	234.426	206.745	278.116	246.914		276.299	44.7828	16.2081
RPL7A	320.072	331.816	323.85	282.906	191.404	192.182	160.746		257.568	68.1199	26.4473
RPL8	477.363	467.334	358.362	282.837	206.811	165.364	176.407		304.926	122.518	40.1798
RPL9	253.569	228.971	231.36	208.373	129.27	228.923	229.328		215.685	37.3016	17.2945
RPL10	380.697	379.289	330.434	252.775	196.431	260.483	278.213		296.903	63.9764	21.5479
RPL10A	180.491	180.733	200.338	180.962	114.813	125.474	108.501		155.902	35.2234	22.5934
RPL11	559.345	537.58	495.883	403.522	296.468	368.595	319.194		425.798	97.9073	22.9938
RPL13A	347.002	345.66	346.96	303.206	255.975	273.717	275.771		306.899	36.6304	11.9357
RPL15	296.827	304.239	303.699	245.96	208.708	235.821	223.412		259.809	37.7474	14.5289
RPL17	234.894	227.627	241.372	220.133	170.043	230.054	208.081		218.886	22.2547	10.1672
RPL18A	181.381	192.785	175.402	116.955	94.5122	112.532	92.7276		138.042	40.2039	29.1244
RPL21	183.914	209.983	227.218	218.465	149.319	188.81	180.989		194.1	24.6451	12.6971
RPL22	166.519	174.444	182.799	165.493	145.719	157.546	142.513		162.148	13.5467	8.35453
RPL23	290.499	316.414	289.901	215.131	183.573	197.038	217.06		244.231	49.1768	20.1354
RPL24	225.971	215.897	197.505	166.972	136.013	173.852	174.903		184.445	28.6319	15.5233
RPL28	210.526	215.893	242.843	205.799	137.059	148.864	148.547		187.076	38.3354	20.4919
RPL31	191.678	214.127	202.872	187.05	163.068	199.161	188.733		192.384	14.786	7.68565
RPL32	287.296	310.77	328.376	288.715	214.679	264.73	267.891		280.351	33.9367	12.1051
RPL34	218.257	217.736	223.54	186.238	134.344	193.712	207.725		197.365	28.6673	14.5251
RPL35A	252.522	268.662	240.165	232.53	153.426	269.764	258.648		239.388	37.3406	15.5984
RPL37A	422.612	447.857	418.537	310.631	241.051	394.514	380.354		373.651	67.5625	18.0817
RPL38	227.059	242.453	255.409	235.923	162.755	244.25	212.128		225.711	28.6853	12.7089
RPL39	298.055	285.276	269.802	257.839	206.33	199.293	222.6		248.456	36.2915	14.6068
RPLP0	546.221	499.761	595.83	479.628	385.318	357.63	391.223		465.087	83.2005	17.8892
RPLP2	349.975	407.922	353.371	266.418	190.032	271.644	327.516		309.554	66.6935	21.545
