# Supplementary material for: Expression of NK cluster genes in the onychophoran Euperipatoides rowelli: implications for the evolution of NK family genes in nephrozoans
Source: EvoDevo. 2018 Jul 18;9:17. doi: 10.1186/s13227-018-0105-2 (PMC6050708; doi:10.1186/s13227-018-0105-2)
Supplement: Supplementary file 5 — Additional file 5. Alignment of the 382 NK homeodomains of various metazoan taxa that was used for the maximum-likelihood analysis. [file 13227_2018_105_MOESM5_ESM.fas]

>Fruitfly|bap|Nk3|ANTP
KKRSRAAFSHAQVFELERRFAQ-QRYLSGPERSEMAKSLRLTETQVKIWFQNRRYKTKRK
Q
>Beetle|Bap|Nk3|ANTP
KKRSRAAFTHAQVFELERRFSQ-QRYLSGPERADLAQALKLTETQVKIWYQNRRYKTKRK
Q
>Amphioxus|Nkx3|Nk3|ANTP
KKRSRAAFSHAQVFELERRFSH-QRYLSGPERADLAAALKLTETQVKIWFQNRRYKTKRR
Q
>Mouse|Nkx3-2|Nk3|ANTP
KKRSRAAFSHAQVFELERRFNH-QRYLSGPERADLAASLKLTETQVKIWFQNRRYKTKRR
Q
>Zebrafish|nkx3.2|Nk3|ANTP
KKRSRAAFSHAQVFELERRFNH-QRYLSGPERADLAASLKLTETQVKIWFQNRRYKTKRR
Q
>IDBA_L1_rowelli_all_embryonic_F25_43964_NK3/bagpipe_partial_homeodomain
KKRSRAAFSHAQVFELERRFNH-QRYLSGPERADLASALKLTETQVKIWFQNRRYKTKRR
Q
>Strigamia_maritima_NK3_homeodomain
KKRSRAAFSHAQVFELERRFNH-QRYLSGPERADLAQALKLTETQVKIWFQNRRYKTKRK
Q
>AY339870.1 Nematostella vectensis NK-3 homeobox protein (NK-3) mRNA, complete cds_homeodomain
RKRSRAAFSHQQVFELERRFSH-QKYLSGPERADLAAALKLTETQVKIWFQNRRYKTKRR
Q
>LT795535.1 Nematostella vectensis partial mRNA for Nkx3 homeobox transcription factor (nkx3 gene)_homeodomain
RKRSRAAFSHQQVFELERRFSH-QKYLSGPERADLAAAPKLTETQVKIWFQNRRYKTKRR
Q
>nHd.2.3.1.t02211-RA_NK3?_homeodomain
KKRSRAAFSHAQVFELERRFNH-QRYLSGPERAELAAALTLTETQIKIWFQNRRYKTKRK
Q
>RVARI.g6669.t1 ramazzottius_varieornatus_v101_core_32_85_1 cds_NK3? _Homeobox
KKRSRAAFSHAQVFALEQRFNH-QRYLSGPERAELAAGLTLTETQIKIWFQNRRYKTKRK
Q
>Zebrafish|nkx3.3|Nk3|ANTP
KKRSRAAFSHAQVYELARRFNL-QRYLSGPERADLAGALKLTETQVKIWFQNRRYKTKRR
Q
>Honeybee|Bap|Nk3|ANTP
KKRSRAAFSHAQVYELERRFAA-QKYLSGPERADLARGLKLTETQVKIWFQNRRYKTKRR
Q
>gi|146217155|gb|ABQ10641.1| homeodomain protein NK3 [Platynereis dumerilii]
-KRSRAAFTHAQVYELERRFAH-QRYPSGPERADFAAALKLTETQIKIWFQNRRYKTKR-
-
>Mouse|Nkx3-1|Nk3|ANTP
QKRSRAAFSHTQVIELERKFSH-QKYLSAPERAHLAKNLKLTETQVKIWFQNRRYKTKRK
Q
>Zebrafish|nkx3-1|Nk3|ANTP
KKRSRAAFTHLQVLELEKKFSR-QRYLSAPERTHLASALHLTETQVKIWFQNRRYKTKRR
Q
>Fruitfly|scro|Nk2.1|ANTP
RRKRRVLFTQAQVYELERRFKQ-QRYLSAPEREHLASLIHLTPTQVKIWFQNHRYKCKRQ
A
>Beetle|Scro|Nk2.1|ANTP
RRKRRVLFTQAQVYELERRFKQ-QKYLSAPEREHLASLIHLTPTQVKIWFQNHRYKCKRQ
A
>SMAR011900-RA SMAR011900-RA-E1 exon:NOVEL_protein_coding_NK2.1/sco
RRKRRVLFTQAQVYELERRFKQ-QKYLSAPEREHLASLIHLTPTQVKIWFQNHRYKCKRQ
A
>s_6_L1_sequence_merged_quality_contig_6490_NK2/scro_partial_homeodomain
RRKRRVLFTQAQVYELERRFKQ-QKYLSAPEREHLASLIHLTPTQVKIWFQNHRYKCKRQ
A
>EFX84790 cdna:NOVEL_protein_coding_NK2.1?_homeodomain
RRKRRVLFTQAQVYELERRFKQ-QKYLSAPEREHLAGLIHLTPTQVKIWFQNHRYKCKRQ
A
>Honeybee|Scro|Nk2.1|ANTP
RRKRRVLFTQQQVHELERRFKQ-QKYLSAPEREHLAALIHLTPTQVKIWFQNHRYKCKRQ
A
>Mouse|Nkx2-1|Nk2.1|ANTP
RRKRRVLFSQAQVYELERRFKQ-QKYLSAPEREHLASMIHLTPTQVKIWFQNHRYKMKRQ
A
>Mouse|Nkx2-4|Nk2.1|ANTP
RRKRRVLFSQAQVYELERRFKQ-QKYLSAPEREHLASMIHLTPTQVKIWFQNHRYKMKRQ
A
>Zebrafish|nkx2.1a|Nk2.1|ANTP
RRKRRVLFSQAQVYELERRFKQ-QKYLSAPEREHLASMIHLTPTQVKIWFQNHRYKMKRQ
A
>Zebrafish|nkx2.1b|Nk2.1|ANTP
RRKRRVLFSQAQVYELERRFKQ-QKYLSAPEREHLASMIHLTPTQVKIWFQNHRYKMKRQ
A
>Zebrafish|nkx2.1c|Nk2.1|ANTP
RRKRRVLFSQAQVCELERRFKQ-QKYLSAPEREHLASMIHLTPTQVKIWFQNHRYKMKRQ
A
>Amphioxus|Nkx2-1|Nk2.1|ANTP
RRKRRVLFSQAQVYELERRFKQ-QKYLSAPEREHLAQLINLTPTQVKIWFQNHRYKCKRQ
D
>XM_009056718.1 Lottia gigantea hypothetical protein partial mRNA_homeodomain
RRKRRVLFSQAQVYELERRFKQ-QKYLSAPEREHLSSMINLTPTQVKIWFQNHRYKHKRM
S
>Nematode|ceh-24|Nk2.1|ANTP
RRKRRVLFSQAQVYELERRFKQ-AKYLTAPEREQLANSIRLTPTQVKIWFQNHRYKCKRQ
E
>Fruitfly|vnd|Nk2.2|ANTP
KRKRRVLFTKAQTYELERRFRQ-QRYLSAPEREHLASLIRLTPTQVKIWFQNHRYKTKRA
Q
>Beetle|Vnd|Nk2.2|ANTP
KRKRRVLFSKAQTYELERRFRQ-QRYLSAPEREHLASIIRLTPTQVKIWFQNHRYKTKRA
Q
>SMAR012980-RA SMAR012980-RA-E1 exon:NOVEL_protein_coding_NK2.2/vnd-a
KRKRRVLFSKAQTYELERRFRQ-QRYLSAPEREHLASIIRLTPTQVKIWFQNHRYKTKRA
R
>XM_016073241.1 PREDICTED: Parasteatoda tepidariorum homeobox protein Nkx-2.2a-like (LOC107455617), mRNA_homeodomain
KRKRRVLFSKAQTYELERRFRQ-QRYLSAPEREHLASIIRLTPTQVKIWFQNHRYKTKRA
R
>L1_rowelli_Filter25_20_contig_51397_nkx2.2/vnd_homeodomain
KRKRRVLFSKAQTYELERRFRQ-QRYLSAPEREHLASIIRLTPTQVKIWFQNHRYKTKRA
R
>SMAR012151-RA SMAR012151-RA-E1 exon:NOVEL_protein_coding_NK2.2/vnd-b
KRKRRVLFSKAQTYELERRFRQ-QRYLSAPEREHLASIIRLTPTQVKIWFQNHRYKTKRS
R
>Mouse|Nkx2-2|Nk2.2|ANTP
KRKRRVLFSKAQTYELERRFRQ-QRYLSAPEREHLASLIRLTPTQVKIWFQNHRYKMKRA
R
>Zebrafish|nkx2.2a|Nk2.2|ANTP
KRKRRVLFSKAQTYELERRFRQ-QRYLSAPEREHLASLIRLTPTQVKIWFQNHRYKMKRA
R
>Honeybee|Vnd|Nk2.2|ANTP
KRKRRVLFSKAQTFELERRFRQ-QKYLSAPEREHLASIIRLTPTQVKIWFQNHRYKTKRA
A
>EFX68038 cdna:NOVEL_protein_coding_NK2.2?_homeodomain
KRKRRVLFSKAQTYELERRFRQ-QRYLSAPEREHLANLIHLTPTQVKIWFQNHRYKTKRA
R
>XM_009060859.1 Lottia gigantea hypothetical protein partial mRNA_homeodomain
SRKRRVLFSKAQTYELERRFRQ-QRYLSAPEREHLASIIRLTPVQVKIWFQNHRYKLKRA
R
>Amphioxus|Nkx2-2|Nk2.2|ANTP
KRKRRVLFSKAQTYELERRFRQ-QRYLSAPEREHLARLIRLTPTQVKIWFQNHRYKCKRA
Q
>XM_016060197.1 PREDICTED: Parasteatoda tepidariorum homeobox protein vnd-like (LOC107445725), mRNA
KRKRRVLFSKSQTFELERRFRQ-QRYLSAPEREHLASIIRLTPTQVKIWFQNHRYKHKRA
R
>Zebrafish|nkx2.2b|Nk2.2|ANTP
KRKRRILFSKTQTFELERRFRQ-QRYLSAPEREHLAKLLHLTPTQVKIWFQNHRYKVKRA
R
>Mouse|Nkx2-9|Nk2.2|ANTP
RRKRRVLFSKAQTLELERRFRQ-QRYLSAPEREQLARLLRLTPTQVKIWFQNHRYKLKRG
R
>Zebrafish|nkx2.9|Nk2.2|ANTP
RKKRRVLFSKAQTYELERRFRQ-QRYLSAPEREQLAHLLRLTPTQVKIWFQNHRYKMKRA
R
>RVARI.g12126.t1 ramazzottius_varieornatus_v101_core_32_85_1 cds_NK2.2?_Homeobox
KRKRRVLFTKSQTSELERRFLQ-QRYLSAPEREHLASLIRLSPTQVKIWFQNHRYKTKRA
C
>LT795585.1 Nematostella vectensis mRNA for NK2 transcription factor Nkx2.2D (nkx2.2D gene)_homeodomain
KRKRRVLFTKAQTYELERRFRQ-QRYLSAPEREQLARIINLTPTQVKIWFQNHRYKFKKQ
N
>LT795582.1 Nematostella vectensis mRNA for NK2 transcription factor Nkx2.2A (nkx2.2A gene)_homeodomain
KKKRRILFTKSQIFELERRFRQ-QKYLSANEREQLARIIDLTPTQVKIWFQNHRYKFKKQ
I
>Nematode|ceh-22 |Nk2.2|ANTP
KRKRRVLFTKAQTYELERRFRS-QKYLSAPEREALAMQIRLTPTQVKIWFQNHRYKTKKS
H
>Beetle|Tin|Nk4|ANTP
KRKPRVLFSQAQVYELERRFKQ-QKYLSAPEREQMAQGLKLTPTQVKIWFQNRRYKSKRQ
T
>Amphioxus|Csx|Nk4|ANTP
RRKPRVLFSQAQVFELERRFKQ-QRYLSAPEREQLAQMLKLTSTQVKIWFQNRRYKCKRQ
R
>Mouse|Nkx2-5|Nk4|ANTP
RRKPRVLFSQAQVYELERRFKQ-QRYLSAPERDQLASVLKLTSTQVKIWFQNRRYKCKRQ
R
>XM_016060196.1 PREDICTED: Parasteatoda tepidariorum homeobox protein Nkx-2.5-like (LOC107445723), mRNA_homeodomain
RRKPRVLFSQAQVYELERRFKQ-QRYLSAPEREQLASVLKLTSTQVKIWFQNRRYKCKRQ
R
>Zebrafish|nkx2.5|Nk4|ANTP
RRKPRVLFSQAQVYELERRFKQ-QKYLSAPERDHLANVLKLTSTQVKIWFQNRRYKCKRQ
R
>Strigamia_maritima_NK4
KRKPRILFSQAQVYELERRFKQ-QRYLSAPEREHLAQMLKLTSTQVKIWFQNRRYKCKRQ
R
>IDBA_L1_rowelli_all_embryonic_F25_42917_NK4/tinman_partial_homeodomain
RRKPRVLFSQAQVYELERRFKQ-QRYLSAPEREHLANMLKLTSTQVKIWFQNRRYKCKRQ
R
>gi|146217153|gb|ABQ10640.1| homeodomain protein NK4 [Platynereis dumerilii]
-RKPRVLFSQAQVYELERRFKQ-QRYLSAPEREQLASMLKLTSTQVKIWFQNRRYKMKR-
-
>XM_009054164.1 Lottia gigantea hypothetical protein partial mRNA_homeodomain
KRKPRVLFSQAQVYELERRFKQ-QRYLSAPEREQLASMLKLTPTQVKIWFQNRRYKCKRQ
R
>Mouse|Nkx2-3|Nk4|ANTP
RRKPRVLFSQAQVFELERRFKQ-QRYLSAPEREHLASSLKLTSTQVKIWFQNRRYKCKRQ
R
>Zebrafish|nkx2.3|Nk4|ANTP
RRKPRVLFSQAQVFELERRFKQ-QRYLSAPEREHLASTLKLTSTQVKIWFQNRRYKCKRQ
R
>Zebrafish|nkx2.7|Nk4|ANTP
RRKPRVLFSQTQVFELERRFKQ-QRYLSAPERDHLALALKLTSTQVKIWFQNRRYKCKRQ
R
>Honeybee|Tin|Nk4|ANTP
KRKPRVLFSQNQVYELEQRFKQ-QRYLSAPERELLAQTLKLTSTQVKIWFQNRRYKNKRA
R
>Mouse|Nkx2-6|Nk4|ANTP
QRKSRVLFSQAQVLALERRFKQ-QRYLTAPEREHLASALQLTSTQVKIWFQNRRYKSKSQ
R
>AY339871.1 Nematostella vectensis NK-4 homeobox protein (NK-4) mRNA, complete cds_homeodomain
RRKPRVLFSQAQVYELERRFKG-QKYLSAPERDHLASLLKLTPNQVKIWFQNKRYKCKKQ
A
>nHd.2.3.1.t10097-RA_NK4?_homeodomain
RRKPRVLFSQAQVHELERRFKG-MKYLSAPERDALAQHLKLTPQQVKIWYQNRRYKCKRQ
T
>RVARI.g6150.t1 ramazzottius_varieornatus_v101_core_32_85_1 cds_NK4? _Homeobox
RRKPRVLFSQQQVHELEKKFRS-HKYLSAPERDGLAQALKLTPQQVKIWYQNRRYKSKRQ
T
>RVARI.g5862.t1 ramazzottius_varieornatus_v101_core_32_85_1 cds_NK2.1?_Homeobox
RRKRRVLFSQQQVYELENRFKNGNKYLSAPEREALAQRIHLTPTQVKIWFQNHRYKCKRQ
-
>Nematode|ceh-28|Nk4|ANTP
KRKPRVLFTQHQVNELEERFKK-QRYVTATEREELAQCLGLTATQVKIWFQNRRYKCKRL
A
>NM_001308627.1 Amphimedon queenslandica homeobox protein bagpipe-like (LOC100631730), mRNA_homeodomain
KRRPRGLFSHAQIYELERRYAL-QKYLTAHEREQLANMLRLTETQVKIWFQNRRYKNKRQ
Q
>Fruitfly|tin|Nk4|ANTP
KRKPRVLFSQAQVLELECRFRL-KKYLTGAEREIIAQKLNLSATQVKIWFQNRRYKSKRG
D
>Nematode|ceh-27|Nk2.1|ANTP
RRKRRVLFSPQQVHVLERKFQI-NRYLSAADRENLAKSINLSATQVKIWFQNQRYKCKRQ
E
>Fruitfly|C15|Tlx|ANTP
RKKPRTSFTRIQVAELEKRFHK-QKYLASAERAALARGLKMTDAQVKTWFQNRRTKWRRQ
T
>Beetle|C15|Tlx|ANTP
RKKPRTSFTRLQIAELEKRFHK-QKYLASAERAALAKTLKMTDAQVKTWFQNRRTKWRRQ
T
>Honeybee|C15|Tlx|ANTP
RKKPRTSFTRLQIAELEKRFHK-QKYLASAERAALAKTLKMTDAQVKTWFQNRRTKWRRQ
T
>XM_016067783.1 PREDICTED: Parasteatoda tepidariorum T-cell leukemia homeobox protein 3-like (LOC107451627), mRNA_homeodomain
RKKPRTSFTRMQICELEKRFHK-QKYLASAERAALAKQLKMTDAQVKTWFQNRRTKWRRQ
T
>XM_016054306.1 PREDICTED: Parasteatoda tepidariorum T-cell leukemia homeobox protein 1-like (LOC107441150), mRNA
RKKPRTSFTRMQICELEKRFHK-QKYLASAERASLAKTLKMTDAQVKTWFQNRRTKWRRQ
T
>EFX86695 cdna:NOVEL_protein_coding_Tlx?_homeodomain
RKKPRTSFTRLQVCELEKRFHK-QKYLASAERAALAKLLKMTDAQVKTWFQNRRTKWRRQ
T
>Mouse|Tlx1|Tlx|ANTP
KKKPRTSFTRLQICELEKRFHR-QKYLASAERAALAKALKMTDAQVKTWFQNRRTKWRRQ
T
>Zebrafish|tlx1|Tlx|ANTP
KKKPRTSFTRLQICELEKRFHR-QKYLASAERAALAKALKMTDAQVKTWFQNRRTKWRRQ
T
>Mouse|Tlx3|Tlx|ANTP
RKKPRTSFSRVQICELEKRFHR-QKYLASAERAALAKSLKMTDAQVKTWFQNRRTKWRRQ
T
>Zebrafish|LOC100008066|Tlx|ANTP
-----------QICELEKRFHR-QKYLASAERAALAKSLKMTDAQVKTWFQNRRTKWR--
-
>Zebrafish|tlx3b|Tlx|ANTP
RKKPRTSFSRVQICELEKRFHR-QKYLASAERAALAKTLKMTDAQVKTWFQNRRTKWRRQ
T
>Zebrafish|tlx2|Tlx|ANTP
RKKPRTSFSRVQICELEKRFHR-QKYLASAERATLAKALKMTDAQVKTWFQNRRTKWRRQ
T
>IDBA_L1_rowelli_all_embryonic_F25_52661_Tlx/clawless_homeodomain
RKKPRTSFSRMQICELEKRFHR-QKYLASAERASLAKALKMTDAQVKTWFQNRRTKWRRQ
T
>gi|146217159|gb|ABQ10643.1| homeodomain protein Tlx [Platynereis dumerilii]
-KKPRTSFTRLQIIELEKRFHR-QKYLASAERSALAKSLKMTDAQVKTWFQNRRTKWRR-
-
>XM_009060077.1 Lottia gigantea hypothetical protein partial mRNA_homeodomain
RKKPRTSFSRLQIMELEKRFHR-QKYLASAERSSLAKTLKMTDAQVKTWFQNRRTKWRRQ
T
>Amphioxus|Tlx|Tlx|ANTP
RKKPRTSFTRLQICELEKRFHK-QKYLASAERAQLATQLKMTDAQVKTWFQNRRTKWRRQ
T
>Strigamia_maritima_Tlx
RKKPRTSFTRMQICELEKRFHK-QKYLASAERASLAKALKMTDAQVKTWFQNRRTKWRQT
A
>L22_Filter25_IDBA_iso1_contig_5476_Tlx1?
RKKPRTSFTRIQICELEKRFHR-QKYLASAERASLAKSLKMTDAQVKTWFQNRRTKHRRQ
T
>RVARI.g6202.t1 ramazzottius_varieornatus_v101_core_32_85_1 cds_Tlx? _Homeobox
RKKPRTSFTRIQICELEKRFHR-QKYLASAERASLAKSLKMTDAQVKTWFQNRRTKHRRQ
T
>Mouse|Tlx2|Tlx|ANTP
RKKPRTSFSRSQVLELERRFLR-QKYLASAERAALAKALRMTDAQVKTWFQNRRTKWRRQ
T
>EU433949.1 Amphimedon queenslandica Tlx-like Prox2 mRNA, complete cds_homeodomain
KKKPRTAFSREQVSELEKKFTE-RKYLSSAERGELAEKLKLSDMQVKTWFQNRRMKFKRQ
N
>Fruitfly|HGTX|Nk6|ANTP
KKHTRPTFSGQQIFALEKTFEQ-TKYLAGPERAKLAYALGMSESQVKVWFQNRRTKWRKR
H
>Honeybee|Hgtx|Nk6|ANTP
KKHTRPTFSGQQIFALEKTFEQ-TKYLAGPERAKLAYALGMSESQVKVWFQNRRTKWRKK
H
>Strigamia_maritima_NK6
KKHTRPTFSGQQIFALEKTFEQ-TKYLAGPERAKLAYALGMSESQVKVWFQNRRTKWRKK
H
>IDBA_L1_rowelli_all_embryonic_F25_40129_NK6.1_heomeodomain
KKHTRPTFSGQQIFALEKTFEQ-TKYLAGPERAKLAYALGMSESQVKVWFQNRRTKWRKK
H
>IDBA_L1_rowelli_all_embryonic_F25_40128_NK6.2_heomeodomain
KKHTRPTFSGQQIFALEKTFEQ-TKYLAGPERAKLAYALGMSESQVKVWFQNRRTKWRKK
H
>Beetle|Hgtx|Nk6|ANTP
KKHTRPTFSGQQIFALEKTFEQ-TKYLAGPERAKLAYALGMTESQVKVWFQNRRTKWRKK
H
>Amphioxus|Nkx6|Nk6|ANTP
RKHTRPTFSGQQIFALEKTFEQ-TKYLAGPERARLAYSLGMTESQVKVWFQNRRTKWRKK
H
>Mouse|Nkx6-1|Nk6|ANTP
RKHTRPTFSGQQIFALEKTFEQ-TKYLAGPERARLAYSLGMTESQVKVWFQNRRTKWRKK
H
>Zebrafish|nkx6.1|Nk6|ANTP
RKHTRPTFSGQQIFALEKTFEQ-TKYLAGPERARLAYSLGMTESQVKVWFQNRRTKWRKR
H
>LT795566.1 Nematostella vectensis partial mRNA for NK6 homeobox transcription factor (nkx6 gene)_homeodomain
RKHTRPTFSGHQIFALEKTFEQ-TKYLAGPERARLAYSLGMTESQVKVWFQNRRTKWRKR
H
>Mouse|Nkx6-2|Nk6|ANTP
KKHSRPTFSGQQIFALEKTFEQ-TKYLAGPERARLAYSLGMTESQVKVWFQNRRTKWRKR
H
>Zebrafish|nkx6.2|Nk6|ANTP
KKHSRPTFSGQQIFALEKTFEQ-TKYLAGPERARLAYSLGMTESQVKVWFQNRRTKWRKR
H
>Mouse|Nkx6-3|Nk6|ANTP
KKHTRPTFTGHQIFALEKTFEQ-TKYLAGPERARLAYSLGMTESQVKVWFQNRRTKWRKK
S
>Zebrafish|nkx6.3|Nk6|ANTP
KKHTRPTFSGHQIFALEKTFEQ-TKYLAGPERARLAYSLGMTESQVKVWFQNRRTKWRKK
S
>EFX70396 cdna:NOVEL_protein_coding_NK6?_homeodomain
KKHTRPTFSGQQIFALEKTFEQ-TKYLAGPERAKLAYGLNMSESQVKVWFQNRRTKWRK-
-
>XM_016066986.1 PREDICTED: Parasteatoda tepidariorum homeobox protein Nkx-6.2-like (LOC107451022), mRNA_homeodomain
KKHTRPTFSGHQIYVLEKTFEQ-TKYLAGPERAKLAYALGMSESQVKVWFQNRRTKWRKK
H
>XM_016066675.1 PREDICTED: Parasteatoda tepidariorum homeobox protein Nkx-6.2-like (LOC107450777), mRNA
KKHTRPTFSGHQIYVLEKTFEQ-TKYLAGPERAKLAYGLGMSESQVKVWFQNRRTKWRKK
H
>nHd.2.3.1.t01631-RA_NKx6?_homeodomain
KKNTRPTFSGHQIFALEKTFEQ-TKYLAGPERAKLAFALGMSESQVKVWFQNRRTKHRKR
T
>RVARI.g6307.t1 ramazzottius_varieornatus_v101_core_32_85_1 cds_NK6? _Homeobox
KKNTRPTFSGHQIFALEKTFEQ-TKYLAGPERAKLAYALGMSESQVKVWFQNRRTKHRKR
T
>Nematode|cog-1|Nk6|ANTP
KKQSRPTFTGHQIYQLERKFEQ-TKYLAGADRAQLAQELNMSESQVKVWFQNRRTKWRKK
E
>Fruitfly|NK7.1|Nk7|ANTP
KKKARTTFTGRQIFELEKMFEN-KKYLSASERTEMAKLLMVTETQVKIWFQNRRTKWKKQ
D
>Beetle|NK7|Nk7|ANTP
KKKARTTFTGRQIFELEKQFEM-KKYLSSSERSEMAKLLNVTETQVKIWFQNRRTKWKKI
D
>Strigamia_maritima_NK7
KKKARTTFTGRQIFELEKQFEI-KKYLSSSERAEMAKLLNVTETQVKIWFQNRRTKWKKQ
D
>Amphioxus|Nkx7|Nk7|ANTP
KKKARTTFTGRQIFELEKQFEV-KKYLSASERADLAALLNVTDTQVKIWFQNRRTKWKKQ
D
>XM_009067957.1 Lottia gigantea hypothetical protein partial mRNA_homeodomain
KKKARTTFTGRQIFELEKQFEQ-KKYLSSAERADMANLLNVTETQVKIWFQNRRTKWKKH
E
>Nematode|ceh-9|Nk7|ANTP
RKKARTTFSGKQVFELEKQFEA-KKYLSSSDRSELAKRLDVTETQVKIWFQNRRTKWKKI
E
>EFX87456 cdna:NOVEL_protein_coding_NK7?_homeodomain
-RKTRTTFTGKQLFELERIFEQ-KKYLSSNERQEVARLLNVTGSQIKIWFQNRRTKWKKQ
D
>Fruitfly|Hmx|Nk5/Hmx|ANTP
KKKTRTVFSRAQVFQLESTFDL-KRYLSSSERAGLAASLRLTETQVKIWFQNRRNKWKRQ
L
>Beetle|Hmx|Nk5/Hmx|ANTP
KKKTRTVFSRSQVFQLESTFDM-KRYLSSSERAGLAASLHLTETQVKIWFQNRRNKWKRQ
L
>Mouse|Hmx3|Nk5/Hmx|ANTP
KKKTRTVFSRSQVFQLESTFDM-KRYLSSSERAGLAASLHLTETQVKIWFQNRRNKWKRQ
L
>Zebrafish|hmx1|Nk5/Hmx|ANTP
KKKTRTVFSRSQVFQLESTFDM-KRYLSSSERAGLAASLHLTETQVKIWFQNRRNKWKRQ
L
>Zebrafish|hmx3|Nk5/Hmx|ANTP
KKKTRTVFSRSQVFQLESTFDM-KRYLSSSERAGLAASLHLTETQVKIWFQNRRNKWKRQ
L
>XM_009056141.1 Lottia gigantea hypothetical protein partial mRNA_homeodomain
KKKTRTVFSRSQVFQLESTFDM-KRYLSSSERAGLAASLHLTETQVKIWFQNRRNKWKRQ
L
>XM_016072504.1 PREDICTED: Parasteatoda tepidariorum homeobox protein HMX3-like (LOC107455081), mRNA
KKKTRTVFTRSQVFQLESTFDM-KRYLSSSERAGLAASLHLTETQVKIWFQNRRNKWKRQ
L
>Amphioxus|Hmx|Nk5/Hmx|ANTP
KKKTRTVFSRQQVFQLESTFDM-KRYLSSSERAGLAASLHLTETQVKIWFQNRRNKWKRQ
L
>Zebrafish|LOC100333298|Nk5/Hmx|ANTP
KKKTRTVFSRAQVFQLESTFDL-KRYLSSSERAGLAASLHLTETQVKIWFQNRRNKWKRQ
I
>gi|146217161|gb|ABQ10644.1| homeodomain protein NK5, partial [Platynereis dumerilii]
-KKTRTVFSRSQVFQLESTFDM-KRYLSSSERAGLAASLRLTET----------------
-
>Mouse|Hmx1|Nk5/Hmx|ANTP
RKKTRTVFSRSQVFQLESTFDL-KRYLSSAERAGLAASLQLTETQVKIWFQNRRNKWKRQ
L
>IDBA_L1_rowelli_all_embryonic_F25_21591_NK5/Hmx_homeodomain
KKKTRTVFSRSQVYQLETTFDM-KRYLSSSERAGLAQTLHLTETQVKIWFQNRRNKWKRQ
I
>DQ500769.1 Nematostella vectensis NK5 gene, partial cds_homeodomain
KKKTRTVFSRSQVYQLESTFDM-KRYLSSSERAGLASQLHLTETQVKIWFQNRRNKWKRQ
I
>XM_016049560.1 PREDICTED: Parasteatoda tepidariorum homeobox protein HMX3-B-like (LOC107437524), mRNA_homeodomain
KKKTRTVFTRSQVYQLEATFEM-KRYLSSSERAGLASSLHLTETQVKIWFQNRRNKWKRQ
M
>Strigamia_maritima_HMX
QKKTRTVFSRHQVFQLESTFEM-KRYLSSSERAALASSLHLTETQVKIWFQNRRNKWKRQ
V
>Mouse|Hmx2|Nk5/Hmx|ANTP
KKKTRTVFSRSQVYQLESTFDM-KRYLSSSERACLASSLQLTETQVKTWFQNRRNKWKRQ
L
>Zebrafish|hmx2|Nk5/Hmx|ANTP
KKKTRTVFSRSQVYQLESTFDM-KRYLSSSERACLASSLQLTETQVKTWFQNRRNKWKRQ
L
>L22_Filter15_IDBA_iso1_contig_7250_HMx1_NK5?
RKKTRTVFSRSQVFQLESTFDL-KRYLSSADRAALAASLNLSEQQIKIWFQNRRNKWKRQ
L
>RVARI.g5020.t1 ramazzottius_varieornatus_v101_core_32_85_1 cds_Hmx? _Homeobox
RKKTRTVFSRSQVFQLESMFDN-KRYLSSAERAALAASLNLSEQQIKIWFQNRRNKWKRQ
L
>Zebrafish|hmx4|Nk5/Hmx|ANTP
KKKTRTIFSKRQIFQLESTFDM-KRYLSSAERACLANSLQLTETQVKIWFQNRRNKLKRQ
L
>Nematode|mls-2|Nk5/Hmx|ANTP
KKKTRTVFSRSQVSQLEMMFEC-KRYLSSQERSNLAQKLHLTETQVKIWFQNRRNKFKRQ
A
>Fruitfly|slou|Nk1|ANTP
PRRARTAFTYEQLVSLENKFKT-TRYLSVCERLNLALSLSLTETQVKIWFQNRRTKWKKQ
N
>Beetle|Slou|Nk1|ANTP
PRRARTAFTYEQLVALENKFKT-TRYLSVCERLNLALSLSLTETQVKIWFQNRRTKWKKQ
N
>Honeybee|Slou|Nk1|ANTP
PRRARTAFTYEQLVALENKFKT-TRYLSVCERLNLALSLSLTETQVKIWFQNRRTKWKKQ
N
>Strigamia_maritima_NK1
PRRARTAFTYEQLVALENKFKT-TRYLSVCERLNLALSLSLTETQVKIWFQNRRTKWKKQ
N
>IDBA_L1_rowelli_all_embryonic_F25_24881_NK1_heomeodomain
PRRARTAFTYEQLVALENKFKT-TRYLSVCERLNLALSLSLTETQVKIWFQNRRTKWKKQ
N
>Zebrafish|nkx1.2lb|Nk1|ANTP
PRRARTAFTYEQLVALENKFKS-TRYLSVCERLNLALSLSLTETQVKIWFQNRRTKWKKQ
N
>Mouse|Nkx1-1|Nk1|ANTP
PRRARTAFTYEQLVALENKFKA-TRYLSVCERLNLALSLSLTETQVKIWFQNRRTKWKKQ
N
>Mouse|Nkx1-2|Nk1|ANTP
PRRARTAFTYEQLVALENKFRA-TRYLSVCERLNLALSLSLTETQVKIWFQNRRTKWKKQ
N
>Zebrafish|nkx1.2la|Nk1|ANTP
PRRARTAFTYEQLVALENKLRA-TRYLSVCERLNLALSLSLTETQVKIWFQNRRTKWKKQ
N
>Amphioxus|Nkx1a|Nk1|ANTP
PRRARTAFTYEQLVALENKFKQ-TRYLSVCERLNLALSLSLTETQVKIWFQNRRTKWKKQ
N
>Amphioxus|Nkx1b|Nk1|ANTP
PRRVRTAFTYEQLVALENKFKQ-TRYLSVCERLNLALSLSLTETQVKIWFQNRRTKWKKQ
N
>AY339868.1 Nematostella vectensis NK-1 homeobox protein (NK-1) mRNA, complete cds_homeodomain
PRRARTAFTYEQLVALENKFKS-TRYLSVCERLNLALSLGLTETQVKIWFQNRRTKWKKQ
N
>XM_016049717.1 PREDICTED: Parasteatoda tepidariorum homeobox protein slou-like (LOC107437639), mRNA_homeodomain
PRRARTAFTYEQLVALENKFKT-TRYLSVCERLNLALSLRLTETQVKIWFQNRRTKWKKQ
N
>XM_016060033.1 PREDICTED: Parasteatoda tepidariorum homeobox protein slou-like (LOC107445601), partial mRNA_homeodomain
PRRARTAFTYEQLVALENKFKT-TRYLSVCERLNLALSLRLTETQVKIWFQNRRTKWKKQ
N
>gi|83318919|emb|CAJ38797.1| Nk1 protein [Platynereis dumerilii]
-RRARTAFTYEQLVALENKFKS-TRYLSVCERLNLALSLNLTETQVKIWFQNRRTKWKK-
-
>XM_009065938.1 Lottia gigantea hypothetical protein partial mRNA_homeodomain
PRRARTAFTYEQLVSLENKFKT-TRYLSVCERLNLALSLNLTETQIKIWFQNRRTKWKKQ
N
>EFX66337 cdna:NOVEL_protein_coding_NK1?_homeodomain
-RRARTAFTYEQLVALENKFKT-TRYLSVCERLNLALQLSLTETQVKIWFQNRRTKWKKQ
N
>XM_009068160.1 Lottia gigantea hypothetical protein partial mRNA_homeodomain
SRRARTAFTYEQLVALENKFKT-TRYLSVCERLNLALSLSLTESQVKIWFQNRRTKWKKQ
N
>L22_Filter15_IDBA_100bp_iso1_contig_7641_NK1?_homeodomain
PRRARTAFTYEQLVSLENKFKS-TRYLSVCERLNLALSLQLSEQQVKIWFQNRRTKWKKQ
N
>RVARI.g11077.t1 ramazzottius_varieornatus_v101_core_32_85_1 cds_NK1? _Homeobox
SRRARTAFTYEQLVSLENKFKT-TRYLSVCERLNLALSLQLSEQQVKIWFQNRRTKWKKQ
N
>Nematode|ceh-1|Nk1|ANTP
MRRARTAFTYEQLVALENKFKT-SRYLSVVERLNLAIQLQLSETQVKIWFQNRRTKWKKH
N
>Fruitfly|B-H1|Barhl|ANTP
QRKARTAFTDHQLQTLEKSFER-QKYLSVQERQELAHKLDLSDCQVKTWYQNRRTKWKRQ
T
>Fruitfly|B-H2|Barhl|ANTP
QRKARTAFTDHQLQTLEKSFER-QKYLSVQDRMELANKLELSDCQVKTWYQNRRTKWKRQ
T
>Beetle|B-H|Barhl|ANTP
QRKARTAFTDLQLQTLEKSFER-QKYLSVQDRMELAAKLSLTDTQVKTWYQNRRIEWTLE
T
>Honeybee|B-H|Barhl|ANTP
QRKARTAFTDHQLQTLEKSFER-QKYLSVQDRMELAAKLQLTDTQVKTWYQNRRTKWKRQ
T
>EFX76468 cdna:NOVEL_protein_coding_barH?_homeodomain
QRKARTAFTDHQLQTLEKSFER-QKYLSVQDRLELAAKLSLTDTQVKTWYQNRR------
-
>XM_016073800.1 PREDICTED: Parasteatoda tepidariorum homeobox protein B-H1-like (LOC107456035), mRNA_homeodomain
QRKARTAFTDHQLQTLEKSFER-QKYLSVQDRMELASKLNLTDTQVKTWYQNRRTKWKRQ
T
>EFX76473 cdna:NOVEL_protein_coding_barH?_homeodomain
ARKARTAFTDHQLQTLEKSFER-QKYLSVQDRLELAAKLGLTDTQVKTWYQNRRTKWKRQ
T
>Amphioxus|Barh|Barhl|ANTP
PRKARTAFTDHQLAQLERSFER-QKYLSVQDRMELAASLNLTDTQVKTWYQNRRTKWKRQ
N
>Zebrafish|barhl1.1|Barhl|ANTP
PRKARTAFTDHQLAQLERSFER-QKYLSVQDRMELAASLNLTDTQVKTWYQNRRTKWKRQ
T
>Zebrafish|barhl1.2|Barhl|ANTP
PRKARTAFTDHQLAQLERSFER-QKYLSVQDRMELAASLNLTDTQVKTWYQNRRTKWKRQ
T
>Mouse|Barhl1|Barhl|ANTP
KRKARTAFTDHQLAQLERSFER-QKYLSVQDRMELAASLNLTDTQVKTWYQNRRTKWKRQ
T
>Mouse|Barhl2|Barhl|ANTP
KRKARTAFSDHQLNQLERSFER-QKYLSVQDRMDLAAALNLTDTQVKTWYQNRRTKWKRQ
T
>Zebrafish|barhl2|Barhl|ANTP
PRKARTAFSDHQLNQLERSFER-QKYLSVQDRMDLAAALNLTDTQVKTWYQNRRTKWKRQ
T
>XM_016054784.1 PREDICTED: Parasteatoda tepidariorum barH-like 2 homeobox protein (LOC107441496), mRNA_homeodomain
PRKARTAFTDHQLRTLEKSFER-QKYLSVQDRMELAAKLNLTDTQVKTWYQNRRTKWKRQ
N
>XM_009058185.1 Lottia gigantea hypothetical protein partial mRNA_homeodomain
ARKARTAFSDHQLGSLEKTFER-QKYLSVQDRMELAAKLNLTDTQVKTWYQNRRTKWKRQ
T
>IDBA_L1_rowelli_all_embryonic_F25_26784_barH_homeodomain
PRKARTAFTDLQLQRLEKSFER-QKYLSVQDRMDLAASLNLTDTQVKTWYQNRRTKWKRQ
T
>nHd.2.3.1.t02668-RA_homeodomain_BarH?
SRKARTAFTDSQLQTLEKRFER-QKYLSVQDRMELAASLSLSDAQVKCWFQNRRTKWKRQ
T
>RVARI.g4952.t1 ramazzottius_varieornatus_v101_core_32_85_1 cds_BarH? _Homeodomain
SRKARTAFTDHQLQTLEKRFER-QKYLSVQDRMELAASLSLSDAQVKCWFQNRRTKWKRQ
T
>L22_Filter15_IDBA_100bp_iso1_contig_14429_Barh?
QRKPRTAFTDQQLQLLEKSFEA-QRYLSVQDRMELAAKLQLADSQVKCWFQNRRTKWKRQ
N
>HDUJA.g18520.t1 hypsibius_dujardini_nhd301_core_32_85_1 cds_BarH? _Homeodomain
QRKPRTAFTDQQLQLLEKSFEA-QRYLSVQDRMELAAKLQLADSQVKCWFQNRRTKWKRQ
N
>RVARI.g11998.t1 ramazzottius_varieornatus_v101_core_32_85_1 cds_BarH? _Homeodomain
QRKPRTAFSDSQLQSLEKSFER-QKYLSVQERMELAAKLQLADAQVKCWFQNRRTKWKRQ
N
>XM_009046030.1 Lottia gigantea hypothetical protein partial mRNA_homeodomain
PRKARTAFSESQLRYLEKHFDR-QKYLSVQDRVELAAKLQLSDTQVKTWYQNRRTKWKRQ
T
>Nematode|ceh-30|Barhl|ANTP
ARKARTIFTDKQLQELENTFEK-QKYLSVQDRMDLAHRMGLTDTQVKTWYQNRRTKWKRQ
A
>Nematode|ceh-31|Barhl|ANTP
ARKARTIFTDKQLQELENTFEK-QKYLSVQDRMELAHRMGLTDTQVKTWYQNRRTKWKRQ
A
>Fruitfly|CG11085|Bari|ANTP
PRRRRTAFTHAQLAYLERKFRC-QKYLSVADRSDVAETLNLSETQVKTWYQNRRTKWKRQ
N
>Beetle|Bari|Bari|ANTP
PRRRRTAFTHAQLAYLERKFRC-QKYLSVADRSDVADALNLSETQVKTWYQNRRTKWKRQ
N
>Honeybee|Bari|Bari|ANTP
PRRRRTAFTHAQLAYLERKFRC-QKYLSVADRSDVADALSLSETQVKTWYQNRRTKWKRQ
N
>SMAR014502-RA SMAR014502-RA-E1 exon:NOVEL_protein_coding_Bari
PRRRRTAFTHAQLTYLERKFRC-QKYLSVADRGDVAETLNLSETQVKTWYQNRRTKWKRQ
I
>IDBA_L1_rowelli_all_embryonic_F25_81731_Bari_partial_heomeodomain
PRRRRTAFTHAQLAYLERKFGC-QKYLSVADRGDVAEALNLTETQVKTWYQNRRTKWKRQ
T
>XM_016074527.1 PREDICTED: Parasteatoda tepidariorum barH-like 1 homeobox protein (LOC107456621), mRNA_homeodomain
PRRRRTAFTQAQLAFLERKFRC-QKYLSVADRGSVAEALSLTETQVKTWYQNRRTKWKRQ
N
>EFX69791 cdna:NOVEL_protein_coding_Bari?_homeodomain
PRRRRTAFTHAQLAFLERRFRS-QKYLSVADRGNVAELLNLTETQVKTWYQNRRTKWKRQ
A
>Amphioxus|Bari|Bari|ANTP
QRRRRTVFTQSQLRALERKFRC-QKYLSVSERAEVARALGLSETQIKTWYQNRRTKWKRE
T
>Amphioxus|Barx|Barx|ANTP
CRRSRTVFTELQLLGLEKRFEK-QKYLSTPDRVELAESLGLSQLQVKTWYQNRRMKWKKM
V
>Mouse|Barx1|Barx|ANTP
GRRSRTVFTELQLMGLEKRFEK-QKYLSTPDRIDLAESLGLSQLQVKTWYQNRRMKWKKI
V
>Zebrafish|barx1|Barx|ANTP
GRRSRTVFTELQLMGLEKRFEK-QKYLSTPDRIDLAESLGLSQLQVKTWYQNRRMKWKKI
V
>Mouse|Barx2|Barx|ANTP
PRRSRTIFTELQLMGLEKKFQK-QKYLSTPDRLDLAQSLGLTQLQVKTWYQNRRMKWKKM
V
>Zebrafish|barx2|Barx|ANTP
PRRSRTIFTELQLLGLEKKFQK-QKYLSTPDRLDLAQSLGLTQLQVKTWYQNRRMKWKKM
V
>XM_016058975.1 PREDICTED: Parasteatoda tepidariorum homeobox protein BarH-like 1 (LOC107444755), mRNA_homeodomain
VRRNRTVFTELQLMGLERRFDC-QKYLSTPDRAELARALGLTQLQVKTWYQNRRMKWKKQ
V
>Fruitfly|bsh|Bsx|ANTP
RRKARTVFSDPQLSGLEKRFEG-QRYLSTPERVELATALGLSETQVKTWFQNRRMKHKKQ
L
>Mouse|Bsx|Bsx|ANTP
RRKARTVFSDSQLSGLEKRFEI-QRYLSTPERVELATALSLSETQVKTWFQNRRMKHKKQ
L
>Zebrafish|bsx|Bsx|ANTP
RRKARTVFSDSQLSGLEKRFEI-QRYLSTPERVELATALSLSETQVKTWFQNRRMKHKKQ
L
>Beetle|Bsh|Bsx|ANTP
RRKARTVFSDPQLTGLEKRFSS-QRYLSTPERVELASALSLSETQVKTWFQNRRMKHKKQ
M
>Honeybee|Bsh|Bsx|ANTP
RRKARTVFSDQQLAGLEARFEV-QRYLSTPERVELAAALHLSETQVKTWFQNRRMKHKKQ
L
>Nematode|tab-1|Bsx|ANTP
RRKARTVFSDQQLQGLERRFES-QRYLSTPERIELANALNLSETQVKTWFQNRRMKHKKV
V
>Amphioxus|Bsx|Bsx|ANTP
RRKARTVFSDSQLNGLEKRFES-QKYLSTPERMDLAAALNLTETQVKTWFQNRRMKHKKL
Q
>nHd.2.3.1.t08017-RA_BarX?
RRRLRTVFSDKQLAALEVRFIS-QKYMSTVDRESMAKSLGLTQMQVKTWYQNRRMRWKKA
V
>HDUJA.g1914.t1 hypsibius_dujardini_nhd301_core_32_85_1 cds_BarX? _Homeodomain
RRRLRTVFSDKQLAALEVRFIS-QKYMSTVDRESMAKSLGLTQMQVKTWYQNRRMRWKKA
V
>Fruitfly|CG13424|Nedx|ANTP
KKRPRTAFSAAQIKALETEFER-GKYLSVAKRTALAKQLQLTETQIKIWFQNRRTKWKRK
Y
>Beetle|Nedx|Nedx|ANTP
KKRPRTAFTASQIKSLEAEFER-NKYLSVAKRCQLSKTLKLTETQIKIWFQNRRTKWKRK
Y
>Honeybee|Nedx|Nedx|ANTP
KKRPRTAFTAAQIKSLEAEFER-NKYLSVTKRLQLSKSLKLTETQIKIWFQNRRTKWKRK
Y
>SMAR006979-RA SMAR006979-RA-E1 exon:NOVEL_protein_coding_Nedx
KKRPRTAFTAAQIKALETEFER-NKYLSVSKRLLLSKSLKLTETQIKIWFQNRRTKWKRK
Y
>IDBA_L1_rowelli_all_embryonic_F25_31844_Abox_homeodomain
KKRPRTAFTAIQIKGLESEFEK-NKYLSVSKRVQLSRTLKLTETQIKIWFQNRRTKWKRR
Y
>Amphioxus|Nedxa|Nedx|ANTP
KKRPRTAFTAEQIKELEGEFQK-NKYLSVTKRLELSNQLKLTETQIKIWFQNRRTKWKRK
F
>Amphioxus|Nedxb|Nedx|ANTP
KKRPRTAFTAEQIKELEGEFQK-NKYLSVTKRLELSNQLKLTETQIKIWFQNRRTKWKRK
Y
>nHd.2.3.1.t01158-RA_BarH2_homeodomain
RKRPRTAFTGTQIKTLEAEFEK-NKYLSVVKRIELSKALGLSQQQLKVWYQNRRTKWKRK
Y
>RVARI.g10005.t1 ramazzottius_varieornatus_v101_core_32_85_1 cds_HMX_BarH?_Homodomain
RKRPRTAFTAAQIKTLEAEFDV-NKYLSVAKRIELSKVLGLTQQQLKVWYQNRRTKWKRK
Y
>Fruitfly|CG34031|Abox|ANTP
DRKPRQAYSASQLERLENEFNL-DKYLSVSKRVELSKSLSLTEVQVKTWFQNRRTKWKKQ
L
>Beetle|Abox|Abox|ANTP
DRKPRQAYSAKQLERLESEFKV-DKYLSVSKRMELSKALNLTEVQIKTWFQNRRTKWKKQ
L
>Honeybee|Abox|Abox|ANTP
DRKPRQAYSAKQLERLEAEFKI-DKYLSVSKRMELSKSLNLTEVQIKTWFQNRRTKWKKQ
L
>SMAR006886-RA SMAR006886-RA-E1 exon:NOVEL_protein_coding_Abox
DRKPRQAYSTKQLERLETEFKL-DKYLSVSKRMELSQVLNLTEVQIKTWFQNRRTKWKKQ
V
>Amphioxus|Abox|Abox|ANTP
DRKPRQAYSSRQLERLEEEFKK-DKYLSVSKRVELAESLELTEIQVKTWFQNRRTKWKKQ
T
>Nematode|ceh-19|Abox|ANTP
ERKPRQAYSARQLDRLETEFQT-DKYLSVNKRIQLSQTLNLTETQIKTWFQNRRTKWKKQ
L
>RVARI.g10775.t1 ramazzottius_varieornatus_v101_core_32_85_1 cds_Abox? _Homeodomain
DRKPRQAYTSKQLERLEIEFKG-DKYLTVSKRVHLAEFLELTEAQVKTWFQNRRTKWKKQ
M
>L22_Filter15_IDBA_100bp_iso1_contig_5879_C-19/Abox?
DRKPRQAYTTKQLERLESEFRM-DKYLTVSKRIDLADLLDLTEAQVKTWFQNRRTKW---
-
>Fruitfly|Dr|Msx|ANTP
NRKPRTPFTTQQLLSLEKKFRE-KQYLSIAERAEFSSSLRLTETQVKIWFQNRRAKAKRL
Q
>Beetle|Dr1|Msx|ANTP
NRKPRTPFTTQQLLALEKKFRD-KQYLSIAERAEFSSSLRLTETQVKIWFQNRRAKAKRL
Q
>Beetle|Dr2|Msx|ANTP
NRKPRTPFTTQQLLALEKKFRD-KQYLSIAERAEFSSSLRLTETQVKIWFQNRRAKAKRL
Q
>Honeybee|Dr1|Msx|ANTP
NRKPRTPFTTQQLLSLEKKFRE-KQYLTIAERAEFSSSLHLTETQVKIWFQNRRAKAKRL
Q
>Amphioxus|Msx|Msx|ANTP
NRKPRTPFTTQQLLALERKFRQ-KQYLSIAERAEFSASLNLTETQVKIWFQNRRAKAKRL
Q
>gi|83318945|emb|CAJ38810.1| Msx protein [Platynereis dumerilii]
-RKPRTPFTTQQLLALERKFRQ-KQYLSIAERAEFSASLNLTETQVKIWFQNRRAKAKR-
-
>XM_009048470.1 Lottia gigantea hypothetical protein partial mRNA_homeodomain
NRKPRTPFTTAQLLALERKFRQ-KQYLSIAERAEFSASLNLTETQVKIWFQNRRAKAKRL
Q
>Mouse|Msx2|Msx|ANTP
NRKPRTPFTTSQLLALERKFRQ-KQYLSIAERAEFSSSLNLTETQVKIWFQNRRAKAKRL
Q
>Zebrafish|msxd|Msx|ANTP
NRKPRTPFTTSQLLALERKFRQ-KQYLSIAERAEFSSSLTLTETQVKIWFQNRRAKAKRL
Q
>Zebrafish|msxc|Msx|ANTP
NRKPRTPFTTSQLLALERKFRQ-KQYLSIAERAEFSNSLNLTETQVKIWFQNRR------
-
>AB362783.1 Nematostella vectensis Msx gene for Msx protein, complete cds_homeodomain
NRKPRTPFTTSQLLALERKFRQ-KQYLSIAERAEFSASLNLTETQVKIWFQNRRAKAKRL
H
>Mouse|Msx1|Msx|ANTP
NRKPRTPFTTAQLLALERKFRQ-KQYLSIAERAEFSSSLSLTETQVKIWFQNRRAKAKRL
Q
>Zebrafish|msxa|Msx|ANTP
NRKPRTPFTTAQLLALERKFRQ-KQYLSIAERAEFSSSLSLTETQVKIWFQNRRAKAKRL
Q
>Zebrafish|msxe|Msx|ANTP
NRKPRTPFSTAQLLALERKFRQ-KQYLSIAERAEFSSSLSLTETQVKIWFQNRRAKAKRL
Q
>Mouse|Msx3|Msx|ANTP
NRKPRTPFTTAQLLALERKFHQ-KQYLSIAERAEFSSSLSLTETQVKIWFQNRRAKAKRL
Q
>Zebrafish|msxb|Msx|ANTP
NRKPRTPFSTSQLLSLERKFRQ-KQYLSIAERAEFSNSLNLTETQVKIWFQNRRAKAKRL
Q
>Strigamia_maritima_msx
NRKPRTPFTTQQLLALERKFRT-KQYLSIAERAEFSSSLNLTETQVKIWFQNRRAKAKRL
Q
>IDBA_L1_rowelli_all_embryonic_F25_16540_msx_homeodomain
NRKPRTPFTTQQLLALERKFRT-KQYLSIAERAEFSSSLNLTETQVKIWFQNRRAKAKRL
Q
>XM_016068424.1 PREDICTED: Parasteatoda tepidariorum homeobox protein MSX-2-like (LOC107452113), mRNA_homeodomain
NRKPRTPFTTQQLLALERKFRS-KQYLSIAERAEFSSSLNLTETQVKIWFQNRRAKEKRL
K
>XM_016062649.1 PREDICTED: Parasteatoda tepidariorum homeobox protein MSH-D-like (LOC107447678), mRNA
NRKPRTPFTTQQLLSLERKFRS-KQYLSIAERAEFSSSLNLTETQVKIWFQNRRAKEKRL
K
>XM_009048472.1 Lottia gigantea hypothetical protein partial mRNA_homeodomain
NRKPRTPFTTSQLLALEKKFRE-KQYLSIAERAEFSASLSLTETQVKIWFQNRRAKAKRL
Q
>EFX66335 cdna:NOVEL_protein_coding_msx?_homeodomain
NRKPRTPFTTQQLMALEKKFRE-KQYLSIAERAEFSASLSLTETQVKIWFQNRRAKAKRL
Q
>RVARI.g6649.t1 ramazzottius_varieornatus_v101_core_32_85_1 cds Homeobox protein MSX-2 OS=Gorilla gorilla gorilla GN=MSX2 PE=3 SV=1 [Source:UniProtKB/TrEMBL;Acc:A1YF16]_Homeobox
NRKPRTPFTTQQLLALERKFRT-KQYLSIAERAEFSNQLSLTETQVKIWFQNRRAKAKRL
Q
>nHd.2.3.1.t08817-RA_Msx2?_homeodomain
NRKPRTPFTTQQLMALERKFKT-KQYLSIAERAEFSCQLSLTETQVKIWFQNRRAKSKRL
Q
>XM_009048471.1 Lottia gigantea hypothetical protein partial mRNA_homeodomain
NRKPRTPFTTSQLLALEKKFND-KQYLSIAERAEFSASLNLTETQVKIWFQNRRAKSKRL
Q
>Honeybee|Dr2|Msx|ANTP
NRKPRTPFTTQQLLALEKKFTE-RQYLSVAERAEFSSSLHLTETQVKIWFQNRRAKAKRM
Q
>Nematode|vab-15|Msx|ANTP
NRKPRTPFSTQQLISLERKFQS-KQYLSIAERAEFSASLQLTETQVKIWFQNRRAKSKRL
Q
>NM_001279267.1 Amphimedon queenslandica Msx (LOC100631603), mRNA_homeodomain
DXKPRTPFTSTQLIALERKFRQ-QRYLSVAERAEFAEYLKLTETQVKIWFQNRRAKEKRL
R
>Fruitfly|Dll|Dlx|ANTP
MRKPRTIYSSLQLQQLNRRFQR-TQYLALPERAELAASLGLTQTQVKIWFQNRRSKYKKM
M
>Beetle|Dll|Dlx|ANTP
MRKPRTIYSSLQLQQLNRRFQR-TQYLALPERAELAASLGLTQTQVKIWFQNRRSKYKKM
M
>Honeybee|Dll|Dlx|ANTP
MRKPRTIYSSLQLQQLNRRFQR-TQYLALPERAELAASLGLTQTQVKIWFQNRRSKYKKM
M
>Amphioxus|Dll|Dlx|ANTP
MRKPRTIYTSFQLQQLNRRFQR-TQYLALPERAELAAQLGLTQTQVKIWFQNRRSKYKKL
M
>Mouse|Dlx1|Dlx|ANTP
IRKPRTIYSSLQLQALNRRFQQ-TQYLALPERAELAASLGLTQTQVKIWFQNKRSKFKKL
M
>Zebrafish|dlx1a|Dlx|ANTP
IRKPRTIYSSLQLQALNRRFQQ-TQYLALPERAELAASLGLTQTQVKIWFQNKRSKFKKL
M
>Mouse|Dlx6|Dlx|ANTP
IRKPRTIYSSLQLQALNHRFQQ-TQYLALPERAELAASLGLTQTQVKIWFQNKRSKFKKL
L
>Zebrafish|dlx6a|Dlx|ANTP
IRKPRTIYSSLQLQALNHRFQQ-TQYLALPERAELAASLGLTQTQVKIWFQNKRSKFKKL
L
>Zebrafish|dlx4a|Dlx|ANTP
IRKPRTIYSSLQLQALNQRFQQ-TQYLALPERADLAAKLGLTQTQVKIWFQNKRSKYKKI
M
>Zebrafish|dlx4b|Dlx|ANTP
IRKPRTIYSSVQLQALHQRFQQ-TQYLALPERADLAAKLGLTQTQVKIWFQNKRSKYKKI
M
>Mouse|Dlx4|Dlx|ANTP
LRKPRTIYSSLQLQHLNQRFQH-TQYLALPERAQLAAQLGLTQTQVKIWFQNKRSKYKKL
L
>Mouse|Dlx2|Dlx|ANTP
VRKPRTIYSSFQLAALQRRFQK-TQYLALPERAELAASLGLTQTQVKIWFQNRRSKFKKM
W
>Zebrafish|dlx2b|Dlx|ANTP
VRKPRTIYSSFQLAALQRRFQK-TQYLALPERAELAASLGLTQTQVKIWFQNRRSKFKKL
W
>Zebrafish|dlx2a|Dlx|ANTP
VRKPRTIYSTFQLAALQRRFQK-TQYLALPERAELAASLGLTQTQVKIWFQNRRSKFKKL
W
>Mouse|Dlx5|Dlx|ANTP
VRKPRTIYSSFQLAALQRRFQK-TQYLALPERAELAASLGLTQTQVKIWFQNKRSKIKKI
M
>Zebrafish|dlx5a|Dlx|ANTP
VRKPRTIYSSFQLAALQRRFQN-TQYLALPERAELAASLGLTQTQVKIWFQNKRSKLKKI
M
>Mouse|Dlx3|Dlx|ANTP
VRKPRTIYSSYQLAALQRRFQK-AQYLALPERAELAAQLGLTQTQVKIWFQNRRSKFKKL
Y
>Zebrafish|dlx3b|Dlx|ANTP
IRKPRTIYSSYQLAALQRRFQK-AQYLALPERAELAAQLGLTQTQVKIWFQNRRSKFKKL
Y
>Nematode|ceh-43|Dlx|ANTP
MRKPRTIYNSSQLQMLQKKFQK-TQYLALPDRAALAHELGLSQTQVKIWFQNRRSKQKKQ
K
>Fruitfly|CG7056|Hhex|ANTP
RKGGQIRFTSQQTKNLEARFAS-SKYLSPEERRHLALQLKLTDRQVKTWFQNRRAKWRRA
N
>Beetle|Hex|Hhex|ANTP
RKGGQVRFTANQTDALEKRFTS-HKYLSPEDRKLLAESLKLTDRQVKTWFQNRRAKWRRC
N
>Nematode|pha-2|Hhex|ANTP
RKGGQIRFTNEQTDALEHKFDS-HKYLSPQERKKLAKSLSLSERQVKTWFQNRRAKWRRV
R
>Amphioxus|Hhex|Hhex|ANTP
RKGGQVRFSNDQTLELEKKFES-QKYLSPPERKRLAKSLQLTERQVKTWFQNRRAKWRRL
K
>IDBA_L1_rowelli_all_embryonic_F25_19711_hhex_heomeodomain
RKGGQVRFSNDQTVELEKKFES-QKYLSPPERKKLAKVLQLTERQVKTWFQNRRAKWRRL
K
>XM_009064477.1 Lottia gigantea hypothetical protein partial mRNA_homeodomain
RKGGQVRFSNDQTLELEKKFES-QKYLSPPERKKLAKVLTLTERQVKTWFQNRRAKWRRL
K
>Mouse|Hhex|Hhex|ANTP
RKGGQVRFSNDQTVELEKKFET-QKYLSPPERKRLAKMLQLSERQVKTWFQNRRAKWRRL
K
>Zebrafish|hhex|Hhex|ANTP
RKGGQVRFSNDQTIELEKKFET-QKYLSPPERKRLAKMLQLSERQVKTWFQNRRAKWRRL
K
>RVARI.g7386.t1 ramazzottius_varieornatus_v101_core_32_85_1 cds_Hhex? _Homeodomain
RKGGQVRFSNDQTIDLEKKFKS-QKYLTPAERKKLAKTLTLSERQIKTWFQNRRAKWRRL
K
>nHd.2.3.1.t06614-RA_homeodomain_Hhex?
RKGGQVRFSNDQTLDLEQKFKK-QKYLNPAERKKLAKSLILSERQIKTWFQNRRAKWRRS
K
>SMAR000779-RA SMAR000779-RA-E3 exon:NOVEL_protein_coding_Hhex
RKGGQVRFSSDQTAELERKFDE-QKYLTPPERRKLAKILRLSERQVKTWFQNRRAKWRRL
K
>Fruitfly|CG18599|Noto|ANTP
NKRVRTIFTPEQLECLEAEFER-QQYMVGPERLYLAHTLKLTEAQVKVWFQNRRIKWRKH
H
>Beetle|Not|Noto|ANTP
SKRVRTIFTPEQLERLEAEFER-QQYMVGPERLYLAHTLQLTEAQVKVWFQNRRIKWRKH
H
>Honeybee|Not|Noto|ANTP
LKRVRTIFTAEQLERLEGEFAR-QQYMVGPERLYLAHALRLTEAQVKVWFQNRRIKWRKH
H
>Amphioxus|Not|Noto|ANTP
GKRIRTIFTPEQLERLEREFSR-QQYMVGSERYHLAASLNLTEAQVKVWFQNRRIKWRRQ
N
>Zebrafish|flh|Noto|ANTP
--RMRTSFTNDQLSRLEKEFAR-QQYMVGSERFLLASALQLTEAQVKVWFQNRRIKWRKQ
S
>SMAR007286-RA SMAR007286-RA-E1 exon:NOVEL_protein_coding_Not-like-a
RKRIRTAFTVKQMKKLEDTFER-VQYMVGEERKELAASLGLSDVQVKVWFQNRRIKWRKL
M
>SMAR010756-RA SMAR010756-RA-E1 exon:NOVEL_protein_coding_Not-like-b
SRRIRTTFSQEQIEKLEGKFKQ-QQYFTGPERKLFANSIELNDMQVKVWFQNRRMKWRKE
N
>Fruitfly|E5|Emx|ANTP
PKRVRTAFSPTQLLKLEHAFEG-NHYVVGAERKQLAQGLSLTETQVKVWFQNRRTKHKRM
Q
>Beetle|Ems|Emx|ANTP
PKRIRTAFSPSQLLKLEHAFEK-NHYVVGAERKQLAQSLSLTETQVKVWFQNRRTKHKRM
Q
>Honeybee|Ems|Emx|ANTP
PKRIRTAFSPSQLLKLEHAFEK-NHYVVGAERKQLAQALSLTETQVKVWFQNRRTKHKRM
Q
>SMAR007586-RA SMAR007586-RA-E1 exon:NOVEL_protein_coding_Ems/emx
PKRIRTAFSPSQLLKLEHAFEK-NHYVVGAERKHLAQSLSLTETQVKVWFQNRRTKHKRL
K
>IDBA_L1_rowelli_all_embryonic_F25_25333_emx2_heomeodomain
PKRIRTAFSPSQLLRLEHAFEK-NHYVVGAERKQLAQSLSLTETQVKVWFQNRRTKHKRL
K
>XM_016049198.1 PREDICTED: Parasteatoda tepidariorum homeobox protein EMX2-like (LOC107437265), mRNA_homeodomain
PKRIRTAFSPSQLLKLEHAFEK-NHYVVGAERKQLAQSLSLTETQVKVWFQNRRTKHKRQ
K
>XM_016049199.1 PREDICTED: Parasteatoda tepidariorum homeobox protein EMX1-like (LOC107437266), mRNA_homeodomain
PKRIRTAFSPSQLLTLEHAFEK-NHYVVGTERKQLAQSLNLTETQVKVWFQNRRTKHKRQ
K
>EFX74198 cdna:NOVEL_protein_coding_emx?_homeodomain
PKRVRTAFSPSQLLKLEHAFEK-NHYVVGAERKQLAQNLNLTETQVKVWFQNRRTKHKRV
Q
>nHd.2.3.1.t00234-RA_homeodomain_Emx?
PKRIRTAFSPSQLLRLEHAFEK-NHYVVGTERKQLAQSLGLSETQVKIWFQNRRTKHKRL
K
>RVARI.g1150.t1 ramazzottius_varieornatus_v101_core_32_85_1 cds_emx?_Homeodomain
PKRIRTAFSPSQLLRLEHAFEK-NHYVVGTERKQLAQQLGLSETQVKIWFQNRRTKHKRL
K
>Mouse|Emx1|Emx|ANTP
PKRIRTAFSPSQLLRLERAFEK-NHYVVGAERKQLAGSLSLSETQVKVWFQNRRTKYKRQ
K
>Zebrafish|emx1|Emx|ANTP
PKRIRTAFSPSQLLRLERAFEK-NHYVVGAERKQLANSLSLSETQVKVWFQNRRTKYKRQ
K
>Zebrafish|emx3|Emx|ANTP
PKRIRTAFSPSQLLRLERAFEK-NHYVVGAERKQLANGLCLTETQVKVWFQNRRTKHKRQ
K
>Mouse|Emx2|Emx|ANTP
PKRIRTAFSPSQLLRLEHAFEK-NHYVVGAERKQLAHSLSLTETQVKVWFQNRRTKFKRQ
K
>Zebrafish|emx2|Emx|ANTP
PKRIRTAFSPSQLLRLEHAFEK-NHYVVGAERKQLAHSLSLTETQVKVWFQNRRTKFKRQ
K
>Amphioxus|Emxa|Emx|ANTP
PKRVRTAFTPTQLLRLEHAFEK-NHYVVGQERKQLAQQLTLSETQVKVWFQNRRTKYKRD
Q
>Amphioxus|Emxb|Emx|ANTP
PKRIRTAFTPSQLLRLEHAFEK-NHYVVGQERKHLAQSLSLTETQVKVWFQNRRTKHKRE
Q
>Amphioxus|Emxc|Emx|ANTP
PKRIRTAFTPSQLLRLEHAFEK-NHYVVGQERKHLAQSLSLTETQVKVWFQNRRTKYKRD
Q
>Fruitfly|ems|Emx|ANTP
PKRIRTAFSPSQLLKLEHAFES-NQYVVGAERKALAQNLNLSETQVKVWFQNRRTKHKRM
Q
>XM_016063807.1 PREDICTED: Parasteatoda tepidariorum homeobox protein EMX2-like (LOC107448560), mRNA_homeodomain
PKRIRTAFSPNQLLQLEHAFEK-NHYVVGSERRELAQNLNLSETQVKVWFQNRRTKHKRQ
K
>XM_009065935.1 Lottia gigantea hypothetical protein partial mRNA_homeodomain
-KRIRTAFSPSQLLKLEDAFEK-NHYVVGQERKDLAGKLSLTETQVKVWFQNRRTKCKR-
-
>XM_009065932.1 Lottia gigantea hypothetical protein partial mRNA_homeodomain
PKRNRTAFSPSQLLQLEQAFEK-NHYVVGQERKGLASKLQLSETQVKVWFQNRRTKHKRM
K
>Nematode|ceh-2|Emx|ANTP
NKRIRTAFSASQLIQLEKAFEG-NHYVVGNERKQLAAKLSLTETQVKVWFQNRRTKHKRV
R
>XM_016063806.1 PREDICTED: Parasteatoda tepidariorum homeobox protein EMX1-like (LOC107448559), mRNA_homeodomain
AKRIRTAFSASQLMKLESAFDK-NHYVTGNERKQLAEGLGLTETQVKVWFQNRRTKQKRQ
V
>Amphioxus|Vax|Vax|ANTP
PKRARTAFTADQLKDLERAFQG-SQYVVGQDRTELARQLRLTETQVKVWFQNRRTKYKRE
K
>IDBA_L1_rowelli_all_embryonic_F25_44284_vax2_homeodomain
PKRARTTFSPEQLHFLEREFQR-NQYLVGKDRTELAERLGLSETQVKVWFQNRRTKYKRD
K
>Mouse|Vax1|Vax|ANTP
PKRTRTSFTAEQLYRLEMEFQR-CQYVVGRERTELARQLNLSETQVKVWFQNRRTKQKKD
Q
>Mouse|Vax2|Vax|ANTP
PKRTRTSFTAEQLYRLEMEFQR-CQYVVGRERTELARQLNLSETQVKVWFQNRRTKQKKD
Q
>Zebrafish|vax1|Vax|ANTP
PKRTRTSFTAEQLYRLEMEFQR-CQYVVGRERTELARQLNLSETQVKVWFQNRRTKQKKD
Q
>Zebrafish|vax2|Vax|ANTP
PKRTRTSFTAEQLYRLELEFQR-CQYVVGRERTELARQLNLSETQVKVWFQNRRTKQKKD
Q
>DQ500786.1 Nematostella vectensis VAX/EMX-like gene, partial cds_homeodomain
RKRARTAFSAEQLKKLEKRFQA-NHYIVGEERQKIAKDLDLSEAQVKVWFQNRRTKFKRD
Q
>EU600190.1 Amphimedon queenslandica NK5/6/7a variant 1 mRNA, complete cds, alternatively spliced_homeodomain
NKKGRATFSGNQIDELEKAFVS-TQYLTNSERSRLAERLDLSESQVKIWFQNRRTKCRRT
A
>Fruitfly|lbe|Lbx|ANTP
KRKSRTAFTNHQIFELEKRFLY-QKYLSPADRDEIAASLGLSNAQVITWFQNRRAKQKRD
I
>Beetle|Lbx|Lbx|ANTP
KRKSRTAFTNHQIFELEKRFLY-QKYLSPADRDEIASSLGLTNAQVITWFQNRRAKLKRD
M
>Strigamia_maritima_Lbx
KRKSRTAFTNHQIFELEKRFLY-QKYLSPADRDEIAQSLGLTNAQVITWFQNRRAKLKRD
M
>XM_016056503.1 PREDICTED: Parasteatoda tepidariorum transcription factor LBX1-like (LOC107442844), mRNA_homeodomain
KRKSRTAFTNHQIFELEKRFLY-QKYLSPADRDEIAQSLGLTNAQVITWFQNRRAKLKRD
M
>RVARI.g10883.t1 ramazzottius_varieornatus_v101_core_32_85_1 cds_Lbx? _Homeobox
KRKSRTAFTNHQVFELEKRFIY-QKYLSPADRDEIAQSLGLTNAQVITWFQNRRAKLKRD
I
>L1_rowelli_Filter15_5_contig_34942_Lbx_heomeodomain
KRKSRTAFTNHQIFELEKRFLY-QKYLSPADRDEIAQTLGLSNSQVITWFQNRRAKLKRD
M
>EFX86612 cdna:NOVEL_protein_coding_Lbx?_homeodomain
KRKSRTAFTNHQIFELEKRFLY-QKYLSPADRDEIALTLGLTNAQVITWFQNRRAKLKRD
M
>nHd.2.3.1.t17381-RA_Lbx?
KRKSRTAFTNTQVFELEKRFLY-QKYLSPADRDEIAQSLGLSNAQVITWFQNRRAKLKRD
I
>Amphioxus|Lbx|Lbx|ANTP
RRKSRTAFTNHQIYELEKRFLY-QKYLSPADRDQIAQSLGLTNAQVITWFQNRRAKLKRD
L
>Mouse|Lbx1|Lbx|ANTP
RRKSRTAFTNHQIYELEKRFLY-QKYLSPADRDQIAQQLGLTNAQVITWFQNRRAKLKRD
L
>Zebrafish|lbx1b|Lbx|ANTP
RRKSRTAFTNHQIYELEKRFLY-QKYLSPADRDQIAQQLGLTNAQVITWFQNRRAKLKRD
L
>Zebrafish|lbx2|Lbx|ANTP
RRKSRTAFTNHQIYELEKRFLY-QKYLSPADRDQIAQQLGLTNAQVITWFQNRRAKLKRD
L
>XM_009059957.1 Lottia gigantea hypothetical protein partial mRNA_homeodomain
RRKSRTAFTNQQIYELEKRFLY-QKYLTPADRDEIAQSLGLTNAQVITWFQNRRAKLKRD
L
>Zebrafish|lbx1a|Lbx|ANTP
RRKSRTAFTNHQLYELEKRFLH-QKYLSPADRDQIAHQLGLTNAQVITWFQNRRAKLKRD
L
>Fruitfly|lbl|Lbx|ANTP
KRKSRTAFTNQQIFELEKRFLY-QKYLSPADRDEIAGGLGLSNAQVITWFQNRRAKLKRD
M
>Honeybee|Lbx|Lbx|ANTP
KRKSRTAFTNQQIFELEKRFLY-QKYLSPADRDEIAAQLGLSNAQVITWFQNRRAKLKRD
M
>gi|654605377|gb|ABQ10642.2| homeodomain protein Lbx [Platynereis dumerilii]
-RKSRTAFTNQQIYELEKRFLY-QKYLTPADRDEIAGQLGLSNAQVITWFQNRRAKLKR-
-
>Mouse|Lbx2|Lbx|ANTP
RRKSRTAFTAQQVLELERRFVF-QKYLAPSERDGLAARLGLANAQVVTWFQNRRAKLKRD
V
>XM_001634715.1 Nematostella vectensis predicted protein (NEMVEDRAFT_v1g164989) partial mRNA_homeodomain
RRKPRTCFTNRQIIELERRFMY-QKYLSPSDRDDIAMALGLPGAQIITWFQNRRAKMRRD
V
>Amphioxus|Vent1|Ventx|ANTP
GRKARTAFTTEQVMALEERFRL-QKYLSAADRETLAKATGLTDEQVKTWFQNRRMKLKRQ
Q
>Amphioxus|Vent2|Ventx|ANTP
GRKARTAFTTEQVMALEERFRL-QKYLSAADRETLAKATGLTDEQVKTWFQNRRMKLKRQ
Q
>Zebrafish|zgc:193933|Ventx|ANTP
-RKTRAAFSEEQMNALVNRFNV-QRYLTPAEMKTLAGATGLTYKQVKTWFQNRRMKLKRH
Q
>NM_001279318.1 Amphimedon queenslandica BarH (LOC100636153), mRNA_homeodomain
KKKKRTTFTSSQLQQLETRFNQ-QKYLTKLDRCRMAQSLGLTEKHIKTWYQNRRTKWKRE
C
>Nematode|ceh-5|Vax|ANTP
PKRPRTVFTDEQLEKLEESFNT-SGYLSGSTRAKLAESLGLSDNQVKVWFQNRRTKQKKI
D
>Fruitfly|ro|Ro|ANTP
QRRQRTTFSTEQTLRLEVEFHR-NEYISRSRRFELAETLRLTETQIKIWFQNRRAKDKRI
E
>XM_016061419.1 PREDICTED: Parasteatoda tepidariorum homeobox protein rough-like (LOC107446704), mRNA_homeodomain
QRRQRTTFTSEQTLRLEMEYHR-NEYISRPRRFELAESLDLTETQIKIWFQNRRAKDKRI
E
>SMAR014466-RA SMAR014466-RA-E1 exon:NOVEL_protein_coding_Ro
QRRQRTTFTSEQTLRLELEFQR-NEYISRAKRYELAERLLLTETQVKIWFQNRRAKDKRI
E
>Amphioxus|Ro|Ro|ANTP
QRRQRTTFTTEQTMKLELEYNR-TEYITRPRRFELAEMLNLSETQIKIWFQNRRAKDKRI
E
>Beetle|Ro|Ro|ANTP
PRRQRTTFSSEQTLRLEIEYQR-SEYISRGRRCELAEALKLSETQIKIWFQNRRAKDKRI
E
>Honeybee|Ro|Ro|ANTP
PRRQRTTFSGEQTLRLEVEYRR-GEYISRGRRFELATSLHLTETQIKIWFQNRRAKDKRI
E
>L22_Filter15_IDBA_100bp_iso1_contig_22311_Vax?_homeodomain
-RRARTTFTSPQTQVLELEYRR-SEYISRPRRYELATQLNLKEVQIKIWYQNRRAKDKRI
E
>RVARI.g5336.t1 ramazzottius_varieornatus_v101_core_32_85_1 cds_vax? _Homeodomain
-RRARTTFSSQQTQLLELEYQR-SEYVTRPRRYELATQLCLKEVQIKIWYQNRRAKDKRI
E
>Nematode|R06F6.6|Ro|ANTP
SRRKRTTFSPEQATRLEAEYIG-DSYMAREKRHLLAQSLKLSENQVKTWFQNRRAKDKRD
R
>EU600187.1 Amphimedon queenslandica Hex gene, complete cds_homeodomain
RKAARMRFSQEQIQTLEQRFQE-QHYLLPADRKLLAHSLGMSERQVKTWFQNKRAQCKRS
R
>Mouse|Noto|Noto|ANTP
TKRVRTTFNLQQLQELEKVFAK-QHNLVGKERAQLAARLHLTENQVRIWFQNRRVKYQKQ
Q
>Fruitfly|CG12361|Dbx|ANTP
GMMRRAVFSDSQRKGLEKRFQQ-QKYISKPDRKKLAERLGLKDSQVKIWFQNRRMKWRNS
K
>Beetle|Dbx|Dbx|ANTP
GMMRRAVFSDLQRKGLERRFQI-QKYISKPDRKKLAEKLGLKDSQVKIWFQNRRMKWRNS
K
>Honeybee|Dbx|Dbx|ANTP
GMMRRAVFSDLQRRGLEKRFQI-QKYISKPDRKKLAEKLGLKDSQVKIWFQNRRMKWRNS
K
>Amphioxus|Dbx|Dbx|ANTP
GMLRRAVFSDFQRKSLEKMFQK-QKYISKQDRRKLAEKLGLKDSQVKIWFQNRRMKWRNS
K
>Mouse|Dbx1|Dbx|ANTP
GMLRRAVFSDVQRKALEKTFQK-QKYISKPDRKKLASKLGLKDSQVKIWFQNRRMKWRNS
K
>Zebrafish|dbx1a|Dbx|ANTP
GMLRRAVFSDVQRKALEKMFQK-QKYISKPDRKKLAAKLGLKDSQVKIWFQNRRMKWRNS
K
>Zebrafish|dbx1b|Dbx|ANTP
GMLRRAVFSDVQRKALEKMFQK-QKYISKPDRKKLATKLGLKDSQVKIWFQNRRMKWRNS
K
>Mouse|Dbx2|Dbx|ANTP
GILRRAVFSEEQRKALEKMFQK-QKYISKTDRRKLAVSLGLKESQVKIWFQNRRMKWRNS
K
>Zebrafish|dbx2|Dbx|ANTP
GILRRAVFSEEQRRELEKTFSK-QKYISKTERNRLASELSLKETQVKIWFQNRRMKWRNS
R
>Fruitfly|H2.0|Hlx|ANTP
RSWSRAVFSNLQRKGLEIQFQQ-QKYITKPDRRKLAARLNLTDAQVKVWFQNRRMKWRHT
R
>Beetle|H2.0|Hlx|ANTP
RSWSRAVFSNLQRKGLERRFQL-QKYITKPDRRQLAATLGLTDAQVKVWFQNRRMKWRHS
K
>Honeybee|H2.0|Hlx|ANTP
RSWSRAVFSSLQRKGLERRFSL-QKYITKPDRRQLAATLGLTDAQVKVWFQNRRMKWRHT
K
>Mouse|Hlx|Hlx|ANTP
RSWSRAVFSNLQRKGLEKRFEI-QKYVTKPDRKQLAAMLGLTDAQVKVWFQNRRMKWRHS
K
>Zebrafish|hlx1|Hlx|ANTP
RSWSRAVFSNLQRKGLEKRFEI-QKYVTKPDRKQLAAMLGLTDAQVKVWFQNRRMKWRHS
K
>Amphioxus|Hlx|Hlx|ANTP
RTWSRAVFSNLQRKGLEKRFDI-QKYVTKPDRKQLASMLGLTDAQVKVWFQNRRMKWRNA
M
>EFX82475 cdna:NOVEL_protein_coding_vax?_homeodomain
PKRSRTAFAKWQLDALETTFCS-HPYLVGEQRTLLARRLGLSETQIKVWYQNRRTKQRK-
-
>NM_001305255.1 Amphimedon queenslandica homeobox protein Nkx-6.1-like (LOC100642001), mRNA_homeodomain
PKRKRQVFSGVQTTELEKHFET-SSYIDSKERERLAEKIGLHPDQVKVWFQNRRTKRSRQ
S
>Nematode|ceh-23|Emx|ANTP
HRKARTIYGTTQTQQLEDMFKG-QMYVVGAERENLAQRLGLSPSQVRIWFQNRRSKHRRK
Q
>Fruitfly|CG15696|Msxlx|ANTP
GRLPRIPFTPQQLQALENAYKE-SNYLSAEDANKLADSLELTNTRVKIWFQNRRARERRE
K
>Beetle|Msxlx|Msxlx|ANTP
GRHPRIPFTSYQLSVLEEKFKQ-SPYLSSEEVTMLSRQLQLVDVRVKIWFQNRRARERRE
R
>Amphioxus|Msxlx|Msxlx|ANTP
GRNPRVPFSAHQVATLESKFRR-THYLSSVDVSELSVALNLSENRVKIWFQNRRARERRE
R
>SMAR013779-RA SMAR013779-RA-E1 exon:NOVEL_protein_coding_Msxlx
NSKLQVPFTSLQLAILETHYKT-NAYISGIDVTYLSVYLNLSPNKIKVWFQNRRARERRL
N
>Nematode|ceh-7|Vax|ANTP
P-RRRTTFTVEQLYLLEMYFAQ-SQYVGCDERERLARILSLDEYQVKIWFQNRRIRMRRE
A
>Mouse|Nanog|Nanog|ANTP
KQKMRTVFSQAQLCALKDRFQK-QKYLSLQQMQELSSILNLSYKQVKTWFQNQRMKCKRW
Q
